# Supplementary material for: Incorporating adaptation and resilience into an integrated watershed and coral reef management plan
Source: PLoS One. 2021 Jun 24;16(6):e0253343. doi: 10.1371/journal.pone.0253343 (PMC8224911; doi:10.1371/journal.pone.0253343)
Supplement: S1 Data — Spreadsheet includes raw indicator values, rescaled indicator values, stressor values, resilience ranks and quartiles, and more. These data were used to make Fig 4. (XLSX) [file pone.0253343.s008.xlsx]

## Sheet: SW_PR_results
Station	SimpsonDiv_raw	FractNotDiseased_raw	HardCoralCover_raw	AlgaeCover_raw	Rugosity_raw	HerbivoreBiomass_raw	TempVar_raw	ThermalTol_raw	SimpsonDiv_rescaled	FractNotDiseased_rescaled	HardCoralCover_rescaled	AlgaeCover_rescaled	Rugosity_rescaled	HerbivoreBiomass_rescaled	TempVar_rescaled	ThermalTol_rescaled	region	survey_year	survey_date	latitude	longitude	biotope	admin	habitat	depth	stratum	fish	LPI	demo	N_cells_stratum	N_fish_cells_sampled	fish_sampling_weights	N_LPI_cells_sampled	LPI_sampling_weights	N_demo_cells_sampled	demo_sampling_weights	minDepth	maxDepth	rugosity	resil_all_indic	resil_no_temp_var	resil_rank_all_indic	resil_rank_no_temp_var	resil_quart_all_indic	resil_quart_no_temp_var	weighting_sys	quartile_change_all_indic	diff_unweighted_weighted_all_indic	quartile_change_no_temp_var
9154	0.9101	1	20	37	0.779167	1811.9	0.2827	3.33871	1	1	1	0.880952	0.873832	0.381736	0.92265	0.700717	PR	2014	2014-05-29	17.867	-67.124	SW	OPEN	AGRF	DEEP	SW_OPEN_AGRF_DEEP	1	1	1	13396	7	1913.7	7	1913.7	4	3349	72	87	0.779167	1	1	1	1	1	1	0	N/A	N/A	N/A
9155	0.866667	0.967742	15	40	0.366667	1374.09	0.2748	2.8871	0.952276	0.967742	0.75	0.952381	0.411215	0.289497	0.896867	0.605934	PR	2014	2014-05-29	17.872	-67.0763	SW	OPEN	PVMT	DEEP	SW_OPEN_PVMT_DEEP	1	1	1	86962	29	2998.7	29	2998.7	16	5435.1	59	77	0.366667	0.861836	0.844414	4	4	1	1	0	N/A	N/A	N/A
9156	0.904762	1	0	2	0.1375	285.516	0.2952	3.64286	0.994134	1	0	0.047619	0.154206	0.0601532	0.963446	0.76455	PR	2014	2014-05-28	17.876	-67.1168	SW	OPEN	AGRF	DEEP	SW_OPEN_AGRF_DEEP	1	1	1	13396	7	1913.7	7	1913.7	4	3349	77	81	0.1375	0.589375	0.517481	15	15	4	4	0	N/A	N/A	N/A
9157	0.816358	0.938272	5	27	0.516667	2279.9	0.3061	3.43827	0.896998	0.938272	0.25	0.642857	0.579439	0.480334	0.999021	0.721613	PR	2014	2014-05-28	17.8962	-67.0072	SW	OPEN	AGRF	DEEP	SW_OPEN_AGRF_DEEP	1	1	1	13396	7	1913.7	7	1913.7	4	3349	54	62	0.516667	0.814885	0.772542	6	6	2	2	0	N/A	N/A	N/A
9160	0.844367	1	4	29	0.235417	2162.29	0.2997	3.63095	0.927773	1	0.2	0.690476	0.264019	0.455557	0.978133	0.762052	PR	2014	2014-05-29	17.9018	-67.0699	SW	OPEN	PVMT	DEEP	SW_OPEN_PVMT_DEEP	1	1	1	86962	29	2998.7	29	2998.7	16	5435.1	49	55	0.235417	0.780784	0.736629	7	9	2	3	0	N/A	N/A	N/A
9161	0.844805	0.946429	6	24	0.425	2988.27	0.3061	3.58929	0.928255	0.946429	0.3	0.571429	0.476636	0.629575	0.999021	0.753307	PR	2014	2014-05-28	17.905	-67.034	SW	OPEN	AGRF	DEEP	SW_OPEN_AGRF_DEEP	1	1	1	13396	7	1913.7	7	1913.7	4	3349	57	61	0.425	0.829104	0.789008	5	5	2	2	0	N/A	N/A	N/A
9162	0.816667	0.9375	6	39	0.120833	176.536	0.3064	4.21875	0.897337	0.9375	0.3	0.928571	0.135514	0.037193	1	0.885417	PR	2014	2014-05-30	17.9044	-66.9287	SW	OPEN	PVMT	DEEP	SW_OPEN_PVMT_DEEP	1	1	1	86962	29	2998.7	29	2998.7	16	5435.1	42	42	0.120833	0.757636	0.706076	11	11	3	3	0	N/A	N/A	N/A
9164	0.770936	0.965517	3	23	0.110417	94.6665	0.3064	4.58621	0.847089	0.965517	0.15	0.547619	0.123832	0.0199446	1	0.962537	PR	2014	2014-05-30	17.9068	-66.9433	SW	OPEN	PVMT	DEEP	SW_OPEN_PVMT_DEEP	1	1	1	86962	29	2998.7	29	2998.7	16	5435.1	43	43	0.110417	0.682931	0.619563	13	13	4	4	0	N/A	N/A	N/A
9165	0.683824	0.941176	10	42	0.172917	115.05	0.284	4.17647	0.751371	0.941176	0.5	1	0.193925	0.0242389	0.926893	0.876543	PR	2014	2014-05-27	17.9065	-66.916	SW	OPEN	PVMT	DEEP	SW_OPEN_PVMT_DEEP	1	1	1	86962	29	2998.7	29	2998.7	16	5435.1	40	42	0.172917	0.771337	0.734466	9	10	3	3	0	N/A	N/A	N/A
9174	0.833333	1	1	20	0.213636	281.686	0.3064	4.23077	0.91565	1	0.05	0.47619	0.239592	0.0593463	1	0.887939	PR	2014	2014-05-27	17.9198	-66.9319	SW	OPEN	PVMT	DEEP	SW_OPEN_PVMT_DEEP	1	1	1	86962	29	2998.7	29	2998.7	16	5435.1	41	43	0.213636	0.684733	0.62165	12	12	4	4	0	N/A	N/A	N/A
9176	0.844444	0.8	0	27	0.120833	142.26	0.2819	4.2	0.927858	0.8	0	0.642857	0.135514	0.0299717	0.920039	0.881481	PR	2014	2014-05-30	17.9222	-66.9078	SW	OPEN	PVMT	DEEP	SW_OPEN_PVMT_DEEP	1	1	1	86962	29	2998.7	29	2998.7	16	5435.1	41	42	0.120833	0.641686	0.585497	14	14	4	4	0	N/A	N/A	N/A
9178	0.662626	0.977778	17	1	0.55	4746.48	0.2869	4.52222	0.72808	0.977778	0.85	0.0238095	0.616822	1	0.936358	0.949108	PR	2014	2014-05-28	17.9304	-67.0884	SW	OPEN	AGRF	SHLW	SW_OPEN_AGRF_SHLW	1	1	1	12667	11	1151.5	11	1151.5	6	2111.2	15	22	0.55	0.899713	0.881513	2	2	1	1	0	N/A	N/A	N/A
9187	0.806818	1	10	0	0.452083	3266.39	0.2423	4.09091	0.886516	1	0.5	0	0.507009	0.688171	0.790796	0.858586	PR	2014	2014-06-13	17.9456	-66.6975	SW	OPEN	PVMT	DEEP	SW_OPEN_PVMT_DEEP	1	1	1	86962	29	2998.7	29	2998.7	16	5435.1	37	42	0.452083	0.773841	0.760682	8	7	2	2	0	N/A	N/A	N/A
9188	0.538095	0.952381	5	22	0.891667	3594.94	0.2819	4.47619	0.591248	0.952381	0.25	0.52381	1	0.757391	0.920039	0.939447	PR	2014	2014-05-27	17.9484	-66.9032	SW	OPEN	AGRF	SHLW	SW_OPEN_AGRF_SHLW	1	1	1	12667	11	1151.5	11	1151.5	6	2111.2	8	20	0.891667	0.877872	0.859015	3	3	1	1	0	N/A	N/A	N/A
9198	0.419118	1	4	41	0.327083	1952.86	0.2424	4.76471	0.460518	1	0.2	0.97619	0.366822	0.411432	0.791123	1	PR	2014	2014-05-20	17.9681	-66.7723	SW	OPEN	AGRF	SHLW	SW_OPEN_AGRF_SHLW	1	1	1	12667	11	1151.5	11	1151.5	6	2111.2	9	12	0.327083	0.770144	0.756345	10	8	3	2	0	N/A	N/A	N/A
9154	0.9101	1	20	37	0.779167	1811.9	0.2827	3.33871	1.16	1.65	1.94	1.18048	0.900047	0.545883	1.28248	0.84086	PR	2014	2014-05-29	17.867	-67.124	SW	OPEN	AGRF	DEEP	SW_OPEN_AGRF_DEEP	1	1	1	13396	7	1913.7	7	1913.7	4	3349	72	87	0.779167	1	1	1	1	1	1	1	1 to 1	0	1 to 1
9155	0.866667	0.967742	15	40	0.366667	1374.09	0.2748	2.8871	1.10464	1.59677	1.455	1.27619	0.423551	0.413981	1.24664	0.727121	PR	2014	2014-05-29	17.872	-67.0763	SW	OPEN	PVMT	DEEP	SW_OPEN_PVMT_DEEP	1	1	1	86962	29	2998.7	29	2998.7	16	5435.1	59	77	0.366667	0.867802	0.851531	3	3	1	1	1	1 to 1	1	1 to 1
9156	0.904762	1	0	2	0.1375	285.516	0.2952	3.64286	1.1532	1.65	0	0.0638095	0.158832	0.0860191	1.33919	0.91746	PR	2014	2014-05-28	17.876	-67.1168	SW	OPEN	AGRF	DEEP	SW_OPEN_AGRF_DEEP	1	1	1	13396	7	1913.7	7	1913.7	4	3349	77	81	0.1375	0.565121	0.490348	15	15	4	4	1	4 to 4	0	4 to 4
9157	0.816358	0.938272	5	27	0.516667	2279.9	0.3061	3.43827	1.04052	1.54815	0.485	0.861429	0.596822	0.686878	1.38864	0.865935	PR	2014	2014-05-28	17.8962	-67.0072	SW	OPEN	AGRF	DEEP	SW_OPEN_AGRF_DEEP	1	1	1	13396	7	1913.7	7	1913.7	4	3349	54	62	0.516667	0.786691	0.740481	6	7	2	2	1	2 to 2	0	2 to 2
9160	0.844367	1	4	29	0.235417	2162.29	0.2997	3.63095	1.07622	1.65	0.388	0.925238	0.271939	0.651447	1.35961	0.914462	PR	2014	2014-05-29	17.9018	-67.0699	SW	OPEN	PVMT	DEEP	SW_OPEN_PVMT_DEEP	1	1	1	86962	29	2998.7	29	2998.7	16	5435.1	49	55	0.235417	0.7618	0.715238	9	10	3	3	1	2 to 3	-2	3 to 3
9161	0.844805	0.946429	6	24	0.425	2988.27	0.3061	3.58929	1.07678	1.56161	0.582	0.765714	0.490935	0.900293	1.38864	0.903968	PR	2014	2014-05-28	17.905	-67.034	SW	OPEN	AGRF	DEEP	SW_OPEN_AGRF_DEEP	1	1	1	13396	7	1913.7	7	1913.7	4	3349	57	61	0.425	0.807382	0.764402	5	5	2	2	1	2 to 2	0	2 to 2
9162	0.816667	0.9375	6	39	0.120833	176.536	0.3064	4.21875	1.04091	1.54688	0.582	1.24429	0.139579	0.053186	1.39	1.0625	PR	2014	2014-05-30	17.9044	-66.9287	SW	OPEN	PVMT	DEEP	SW_OPEN_PVMT_DEEP	1	1	1	86962	29	2998.7	29	2998.7	16	5435.1	42	42	0.120833	0.743108	0.68993	11	11	3	3	1	3 to 3	0	3 to 3
9164	0.770936	0.965517	3	23	0.110417	94.6665	0.3064	4.58621	0.982623	1.5931	0.291	0.73381	0.127547	0.0285207	1.39	1.15504	PR	2014	2014-05-30	17.9068	-66.9433	SW	OPEN	PVMT	DEEP	SW_OPEN_PVMT_DEEP	1	1	1	86962	29	2998.7	29	2998.7	16	5435.1	43	43	0.110417	0.663349	0.597723	12	12	4	4	1	4 to 4	1	4 to 4
9165	0.683824	0.941176	10	42	0.172917	115.05	0.284	4.17647	0.871591	1.55294	0.97	1.34	0.199743	0.0346617	1.28838	1.05185	PR	2014	2014-05-27	17.9065	-66.916	SW	OPEN	PVMT	DEEP	SW_OPEN_PVMT_DEEP	1	1	1	86962	29	2998.7	29	2998.7	16	5435.1	40	42	0.172917	0.769407	0.7327	7	9	2	3	1	3 to 2	2	3 to 3
9174	0.833333	1	1	20	0.213636	281.686	0.3064	4.23077	1.06215	1.65	0.097	0.638095	0.24678	0.0848651	1.39	1.06553	PR	2014	2014-05-27	17.9198	-66.9319	SW	OPEN	PVMT	DEEP	SW_OPEN_PVMT_DEEP	1	1	1	86962	29	2998.7	29	2998.7	16	5435.1	41	43	0.213636	0.656272	0.589542	13	13	4	4	1	4 to 4	-1	4 to 4
9176	0.844444	0.8	0	27	0.120833	142.26	0.2819	4.2	1.07632	1.32	0	0.861429	0.139579	0.0428595	1.27885	1.05778	PR	2014	2014-05-30	17.9222	-66.9078	SW	OPEN	PVMT	DEEP	SW_OPEN_PVMT_DEEP	1	1	1	86962	29	2998.7	29	2998.7	16	5435.1	41	42	0.120833	0.608102	0.547379	14	14	4	4	1	4 to 4	0	4 to 4
9178	0.662626	0.977778	17	1	0.55	4746.48	0.2869	4.52222	0.844573	1.61333	1.649	0.0319048	0.635327	1.43	1.30154	1.13893	PR	2014	2014-05-28	17.9304	-67.0884	SW	OPEN	AGRF	SHLW	SW_OPEN_AGRF_SHLW	1	1	1	12667	11	1151.5	11	1151.5	6	2111.2	15	22	0.55	0.909982	0.893615	2	2	1	1	1	1 to 1	0	1 to 1
9187	0.806818	1	10	0	0.452083	3266.39	0.2423	4.09091	1.02836	1.65	0.97	0	0.52222	0.984085	1.09921	1.0303	PR	2014	2014-06-13	17.9456	-66.6975	SW	OPEN	PVMT	DEEP	SW_OPEN_PVMT_DEEP	1	1	1	86962	29	2998.7	29	2998.7	16	5435.1	37	42	0.452083	0.766775	0.752679	8	6	2	2	1	2 to 2	0	2 to 2
9188	0.538095	0.952381	5	22	0.891667	3594.94	0.2819	4.47619	0.685848	1.57143	0.485	0.701905	1.03	1.08307	1.27885	1.12734	PR	2014	2014-05-27	17.9484	-66.9032	SW	OPEN	AGRF	SHLW	SW_OPEN_AGRF_SHLW	1	1	1	12667	11	1151.5	11	1151.5	6	2111.2	8	20	0.891667	0.838279	0.813481	4	4	1	1	1	1 to 1	-1	1 to 1
9198	0.419118	1	4	41	0.327083	1952.86	0.2424	4.76471	0.534201	1.65	0.388	1.3081	0.377827	0.588348	1.09966	1.2	PR	2014	2014-05-20	17.9681	-66.7723	SW	OPEN	AGRF	SHLW	SW_OPEN_AGRF_SHLW	1	1	1	12667	11	1151.5	11	1151.5	6	2111.2	9	12	0.327083	0.752244	0.735825	10	8	3	2	1	3 to 3	0	2 to 2
9154	0.9101	1	20	37	0.779167	1811.9	0.2827	3.33871	1.02	2.35	1.48	3.44452	2.45547	1.1872	1.43011	1.90595	PR	2014	2014-05-29	17.867	-67.124	SW	OPEN	AGRF	DEEP	SW_OPEN_AGRF_DEEP	1	1	1	13396	7	1913.7	7	1913.7	4	3349	72	87	0.779167	1	1	1	1	1	1	2	1 to 1	0	1 to 1
9155	0.866667	0.967742	15	40	0.366667	1374.09	0.2748	2.8871	0.971321	2.27419	1.11	3.72381	1.15551	0.900337	1.39014	1.64814	PR	2014	2014-05-29	17.872	-67.0763	SW	OPEN	PVMT	DEEP	SW_OPEN_PVMT_DEEP	1	1	1	86962	29	2998.7	29	2998.7	16	5435.1	59	77	0.366667	0.862518	0.851202	5	5	2	2	2	1 to 2	-1	1 to 2
9156	0.904762	1	0	2	0.1375	285.516	0.2952	3.64286	1.01402	2.35	0	0.18619	0.433318	0.187077	1.49334	2.07958	PR	2014	2014-05-28	17.876	-67.1168	SW	OPEN	AGRF	DEEP	SW_OPEN_AGRF_DEEP	1	1	1	13396	7	1913.7	7	1913.7	4	3349	77	81	0.1375	0.506999	0.4515	15	15	4	4	2	4 to 4	0	4 to 4
9157	0.816358	0.938272	5	27	0.516667	2279.9	0.3061	3.43827	0.914938	2.20494	0.37	2.51357	1.62822	1.49384	1.54848	1.96279	PR	2014	2014-05-28	17.8962	-67.0072	SW	OPEN	AGRF	DEEP	SW_OPEN_AGRF_DEEP	1	1	1	13396	7	1913.7	7	1913.7	4	3349	54	62	0.516667	0.82738	0.800996	7	7	2	2	2	2 to 2	-1	2 to 2
9160	0.844367	1	4	29	0.235417	2162.29	0.2997	3.63095	0.946329	2.35	0.296	2.69976	0.741893	1.41678	1.51611	2.07278	PR	2014	2014-05-29	17.9018	-67.0699	SW	OPEN	PVMT	DEEP	SW_OPEN_PVMT_DEEP	1	1	1	86962	29	2998.7	29	2998.7	16	5435.1	49	55	0.235417	0.788284	0.760199	9	9	3	3	2	2 to 3	-2	3 to 3
9161	0.844805	0.946429	6	24	0.425	2988.27	0.3061	3.58929	0.94682	2.22411	0.444	2.23429	1.33935	1.95798	1.54848	2.04899	PR	2014	2014-05-28	17.905	-67.034	SW	OPEN	AGRF	DEEP	SW_OPEN_AGRF_DEEP	1	1	1	13396	7	1913.7	7	1913.7	4	3349	57	61	0.425	0.834401	0.808742	6	6	2	2	2	2 to 2	-1	2 to 2
9162	0.816667	0.9375	6	39	0.120833	176.536	0.3064	4.21875	0.915284	2.20312	0.444	3.63071	0.380794	0.11567	1.55	2.40833	PR	2014	2014-05-30	17.9044	-66.9287	SW	OPEN	PVMT	DEEP	SW_OPEN_PVMT_DEEP	1	1	1	86962	29	2998.7	29	2998.7	16	5435.1	42	42	0.120833	0.762635	0.729453	10	10	3	3	2	3 to 3	1	3 to 3
9164	0.770936	0.965517	3	23	0.110417	94.6665	0.3064	4.58621	0.864031	2.26897	0.222	2.14119	0.347967	0.0620276	1.55	2.6181	PR	2014	2014-05-30	17.9068	-66.9433	SW	OPEN	PVMT	DEEP	SW_OPEN_PVMT_DEEP	1	1	1	86962	29	2998.7	29	2998.7	16	5435.1	43	43	0.110417	0.659603	0.615777	12	12	4	4	2	4 to 4	1	4 to 4
9165	0.683824	0.941176	10	42	0.172917	115.05	0.284	4.17647	0.766399	2.21176	0.74	3.91	0.54493	0.0753831	1.43668	2.3842	PR	2014	2014-05-27	17.9065	-66.916	SW	OPEN	PVMT	DEEP	SW_OPEN_PVMT_DEEP	1	1	1	86962	29	2998.7	29	2998.7	16	5435.1	40	42	0.172917	0.790229	0.768082	8	8	2	2	2	3 to 2	1	3 to 2
9174	0.833333	1	1	20	0.213636	281.686	0.3064	4.23077	0.933963	2.35	0.074	1.8619	0.673254	0.184567	1.55	2.41519	PR	2014	2014-05-27	17.9198	-66.9319	SW	OPEN	PVMT	DEEP	SW_OPEN_PVMT_DEEP	1	1	1	86962	29	2998.7	29	2998.7	16	5435.1	41	43	0.213636	0.657547	0.613508	13	13	4	4	2	4 to 4	-1	4 to 4
9176	0.844444	0.8	0	27	0.120833	142.26	0.2819	4.2	0.946416	1.88	0	2.51357	0.380794	0.0932119	1.42606	2.39763	PR	2014	2014-05-30	17.9222	-66.9078	SW	OPEN	PVMT	DEEP	SW_OPEN_PVMT_DEEP	1	1	1	86962	29	2998.7	29	2998.7	16	5435.1	41	42	0.120833	0.631017	0.593191	14	14	4	4	2	4 to 4	0	4 to 4
9178	0.662626	0.977778	17	1	0.55	4746.48	0.2869	4.52222	0.742642	2.29778	1.258	0.0930952	1.73327	3.11	1.45135	2.58157	PR	2014	2014-05-28	17.9304	-67.0884	SW	OPEN	AGRF	SHLW	SW_OPEN_AGRF_SHLW	1	1	1	12667	11	1151.5	11	1151.5	6	2111.2	15	22	0.55	0.86869	0.85359	3	4	1	1	2	1 to 1	-1	1 to 1
9187	0.806818	1	10	0	0.452083	3266.39	0.2423	4.09091	0.904246	2.35	0.74	0	1.4247	2.14021	1.22573	2.33535	PR	2014	2014-06-13	17.9456	-66.6975	SW	OPEN	PVMT	DEEP	SW_OPEN_PVMT_DEEP	1	1	1	86962	29	2998.7	29	2998.7	16	5435.1	37	42	0.452083	0.728086	0.714759	11	11	3	3	2	2 to 3	-3	2 to 3
9188	0.538095	0.952381	5	22	0.891667	3594.94	0.2819	4.47619	0.603073	2.2381	0.37	2.0481	2.81	2.35549	1.42606	2.5553	PR	2014	2014-05-27	17.9484	-66.9032	SW	OPEN	AGRF	SHLW	SW_OPEN_AGRF_SHLW	1	1	1	12667	11	1151.5	11	1151.5	6	2111.2	8	20	0.891667	0.943225	0.937652	2	2	1	1	2	1 to 1	1	1 to 1
9198	0.419118	1	4	41	0.327083	1952.86	0.2424	4.76471	0.469728	2.35	0.296	3.8169	1.03077	1.27955	1.22624	2.72	PR	2014	2014-05-20	17.9681	-66.7723	SW	OPEN	AGRF	SHLW	SW_OPEN_AGRF_SHLW	1	1	1	12667	11	1151.5	11	1151.5	6	2111.2	9	12	0.327083	0.863549	0.86418	4	3	1	1	2	3 to 1	6	2 to 1
9154	0.9101	1	20	37	0.779167	1811.9	0.2827	3.33871	6	4	2	2.64286	0.873832	1.90868	6.45855	5.60573	PR	2014	2014-05-29	17.867	-67.124	SW	OPEN	AGRF	DEEP	SW_OPEN_AGRF_DEEP	1	1	1	13396	7	1913.7	7	1913.7	4	3349	72	87	0.779167	0.989081	0.990129	2	2	1	1	3	1 to 1	-1	1 to 1
9155	0.866667	0.967742	15	40	0.366667	1374.09	0.2748	2.8871	5.71365	3.87097	1.5	2.85714	0.411215	1.44749	6.27807	4.84747	PR	2014	2014-05-29	17.872	-67.0763	SW	OPEN	PVMT	DEEP	SW_OPEN_PVMT_DEEP	1	1	1	86962	29	2998.7	29	2998.7	16	5435.1	59	77	0.366667	0.903096	0.887674	7	7	2	2	3	1 to 2	-3	1 to 2
9156	0.904762	1	0	2	0.1375	285.516	0.2952	3.64286	5.9648	4	0	0.142857	0.154206	0.300766	6.74413	6.1164	PR	2014	2014-05-28	17.876	-67.1168	SW	OPEN	AGRF	DEEP	SW_OPEN_AGRF_DEEP	1	1	1	13396	7	1913.7	7	1913.7	4	3349	77	81	0.1375	0.785611	0.717048	15	15	4	4	3	4 to 4	0	4 to 4
9157	0.816358	0.938272	5	27	0.516667	2279.9	0.3061	3.43827	5.38199	3.75309	0.5	1.92857	0.579439	2.40167	6.99315	5.7729	PR	2014	2014-05-28	17.8962	-67.0072	SW	OPEN	AGRF	DEEP	SW_OPEN_AGRF_DEEP	1	1	1	13396	7	1913.7	7	1913.7	4	3349	54	62	0.516667	0.916002	0.873475	6	9	2	3	3	2 to 2	0	2 to 3
9160	0.844367	1	4	29	0.235417	2162.29	0.2997	3.63095	5.56664	4	0.4	2.07143	0.264019	2.27779	6.84693	6.09641	PR	2014	2014-05-29	17.9018	-67.0699	SW	OPEN	PVMT	DEEP	SW_OPEN_PVMT_DEEP	1	1	1	86962	29	2998.7	29	2998.7	16	5435.1	49	55	0.235417	0.923127	0.888893	5	6	2	2	3	2 to 2	2	3 to 2
9161	0.844805	0.946429	6	24	0.425	2988.27	0.3061	3.58929	5.56953	3.78571	0.6	1.71429	0.476636	3.14788	6.99315	6.02646	PR	2014	2014-05-28	17.905	-67.034	SW	OPEN	AGRF	DEEP	SW_OPEN_AGRF_DEEP	1	1	1	13396	7	1913.7	7	1913.7	4	3349	57	61	0.425	0.949637	0.916588	3	4	1	1	3	2 to 1	2	2 to 1
9162	0.816667	0.9375	6	39	0.120833	176.536	0.3064	4.21875	5.38402	3.75	0.6	2.78571	0.135514	0.185965	7	7.08333	PR	2014	2014-05-30	17.9044	-66.9287	SW	OPEN	PVMT	DEEP	SW_OPEN_PVMT_DEEP	1	1	1	86962	29	2998.7	29	2998.7	16	5435.1	42	42	0.120833	0.903047	0.856575	8	10	2	3	3	3 to 2	3	3 to 3
9164	0.770936	0.965517	3	23	0.110417	94.6665	0.3064	4.58621	5.08253	3.86207	0.3	1.64286	0.123832	0.0997228	7	7.7003	PR	2014	2014-05-30	17.9068	-66.9433	SW	OPEN	PVMT	DEEP	SW_OPEN_PVMT_DEEP	1	1	1	86962	29	2998.7	29	2998.7	16	5435.1	43	43	0.110417	0.865709	0.808716	12	12	4	4	3	4 to 4	1	4 to 4
9165	0.683824	0.941176	10	42	0.172917	115.05	0.284	4.17647	4.50823	3.76471	1	3	0.193925	0.121195	6.48825	7.01235	PR	2014	2014-05-27	17.9065	-66.916	SW	OPEN	PVMT	DEEP	SW_OPEN_PVMT_DEEP	1	1	1	86962	29	2998.7	29	2998.7	16	5435.1	40	42	0.172917	0.875011	0.84264	10	11	3	3	3	3 to 3	-1	3 to 3
9174	0.833333	1	1	20	0.213636	281.686	0.3064	4.23077	5.4939	4	0.1	1.42857	0.239592	0.296731	7	7.10351	PR	2014	2014-05-27	17.9198	-66.9319	SW	OPEN	PVMT	DEEP	SW_OPEN_PVMT_DEEP	1	1	1	86962	29	2998.7	29	2998.7	16	5435.1	41	43	0.213636	0.860712	0.80231	13	13	4	4	3	4 to 4	-1	4 to 4
9176	0.844444	0.8	0	27	0.120833	142.26	0.2819	4.2	5.56715	3.2	0	1.92857	0.135514	0.149858	6.44027	7.05185	PR	2014	2014-05-30	17.9222	-66.9078	SW	OPEN	PVMT	DEEP	SW_OPEN_PVMT_DEEP	1	1	1	86962	29	2998.7	29	2998.7	16	5435.1	41	42	0.120833	0.82083	0.775253	14	14	4	4	3	4 to 4	0	4 to 4
9178	0.662626	0.977778	17	1	0.55	4746.48	0.2869	4.52222	4.36848	3.91111	1.7	0.0714286	0.616822	5	6.5545	7.59287	PR	2014	2014-05-28	17.9304	-67.0884	SW	OPEN	AGRF	SHLW	SW_OPEN_AGRF_SHLW	1	1	1	12667	11	1151.5	11	1151.5	6	2111.2	15	22	0.55	1	1	1	1	1	1	3	1 to 1	1	1 to 1
9187	0.806818	1	10	0	0.452083	3266.39	0.2423	4.09091	5.31909	4	1	0	0.507009	3.44086	5.53557	6.86869	PR	2014	2014-06-13	17.9456	-66.6975	SW	OPEN	PVMT	DEEP	SW_OPEN_PVMT_DEEP	1	1	1	86962	29	2998.7	29	2998.7	16	5435.1	37	42	0.452083	0.894551	0.908641	9	5	3	2	3	2 to 3	-1	2 to 2
9188	0.538095	0.952381	5	22	0.891667	3594.94	0.2819	4.47619	3.54749	3.80952	0.5	1.57143	1	3.78695	6.44027	7.51558	PR	2014	2014-05-27	17.9484	-66.9032	SW	OPEN	AGRF	SHLW	SW_OPEN_AGRF_SHLW	1	1	1	12667	11	1151.5	11	1151.5	6	2111.2	8	20	0.891667	0.944862	0.934235	4	3	1	1	3	1 to 1	-1	1 to 1
9198	0.419118	1	4	41	0.327083	1952.86	0.2424	4.76471	2.76311	4	0.4	2.92857	0.366822	2.05716	5.53786	8	PR	2014	2014-05-20	17.9681	-66.7723	SW	OPEN	AGRF	SHLW	SW_OPEN_AGRF_SHLW	1	1	1	12667	11	1151.5	11	1151.5	6	2111.2	9	12	0.327083	0.873833	0.881988	11	8	3	2	3	3 to 3	-1	2 to 2
9154	0.9101	1	20	37	0.779167	1811.9	0.2827	3.33871	1.5	1.3	1.1	1.05714	0.873832	0.534431	1.47624	1.19122	PR	2014	2014-05-29	17.867	-67.124	SW	OPEN	AGRF	DEEP	SW_OPEN_AGRF_DEEP	1	1	1	13396	7	1913.7	7	1913.7	4	3349	72	87	0.779167	1	1	1	1	1	1	4	1 to 1	0	1 to 1
9155	0.866667	0.967742	15	40	0.366667	1374.09	0.2748	2.8871	1.42841	1.25806	0.825	1.14286	0.411215	0.405296	1.43499	1.03009	PR	2014	2014-05-29	17.872	-67.0763	SW	OPEN	PVMT	DEEP	SW_OPEN_PVMT_DEEP	1	1	1	86962	29	2998.7	29	2998.7	16	5435.1	59	77	0.366667	0.878561	0.860296	4	4	1	1	4	1 to 1	0	1 to 1
9156	0.904762	1	0	2	0.1375	285.516	0.2952	3.64286	1.4912	1.3	0	0.0571429	0.154206	0.0842145	1.54151	1.29974	PR	2014	2014-05-28	17.876	-67.1168	SW	OPEN	AGRF	DEEP	SW_OPEN_AGRF_DEEP	1	1	1	13396	7	1913.7	7	1913.7	4	3349	77	81	0.1375	0.656272	0.580484	15	15	4	4	4	4 to 4	0	4 to 4
9157	0.816358	0.938272	5	27	0.516667	2279.9	0.3061	3.43827	1.3455	1.21975	0.275	0.771429	0.579439	0.672468	1.59843	1.22674	PR	2014	2014-05-28	17.8962	-67.0072	SW	OPEN	AGRF	DEEP	SW_OPEN_AGRF_DEEP	1	1	1	13396	7	1913.7	7	1913.7	4	3349	54	62	0.516667	0.851198	0.805959	6	7	2	2	4	2 to 2	0	2 to 2
9160	0.844367	1	4	29	0.235417	2162.29	0.2997	3.63095	1.39166	1.3	0.22	0.828571	0.264019	0.63778	1.56501	1.29549	PR	2014	2014-05-29	17.9018	-67.0699	SW	OPEN	PVMT	DEEP	SW_OPEN_PVMT_DEEP	1	1	1	86962	29	2998.7	29	2998.7	16	5435.1	49	55	0.235417	0.830582	0.785737	7	9	2	3	4	2 to 2	0	3 to 3
9161	0.844805	0.946429	6	24	0.425	2988.27	0.3061	3.58929	1.39238	1.23036	0.33	0.685714	0.476636	0.881405	1.59843	1.28062	PR	2014	2014-05-28	17.905	-67.034	SW	OPEN	AGRF	DEEP	SW_OPEN_AGRF_DEEP	1	1	1	13396	7	1913.7	7	1913.7	4	3349	57	61	0.425	0.871877	0.830677	5	5	2	2	4	2 to 2	0	2 to 2
9162	0.816667	0.9375	6	39	0.120833	176.536	0.3064	4.21875	1.34601	1.21875	0.33	1.11429	0.135514	0.0520703	1.6	1.50521	PR	2014	2014-05-30	17.9044	-66.9287	SW	OPEN	PVMT	DEEP	SW_OPEN_PVMT_DEEP	1	1	1	86962	29	2998.7	29	2998.7	16	5435.1	42	42	0.120833	0.808363	0.754548	9	11	3	3	4	3 to 3	2	3 to 3
9164	0.770936	0.965517	3	23	0.110417	94.6665	0.3064	4.58621	1.27063	1.25517	0.165	0.657143	0.123832	0.0279224	1.6	1.63631	PR	2014	2014-05-30	17.9068	-66.9433	SW	OPEN	PVMT	DEEP	SW_OPEN_PVMT_DEEP	1	1	1	86962	29	2998.7	29	2998.7	16	5435.1	43	43	0.110417	0.745723	0.679671	12	12	4	4	4	4 to 4	1	4 to 4
9165	0.683824	0.941176	10	42	0.172917	115.05	0.284	4.17647	1.12706	1.22353	0.55	1.2	0.193925	0.0339345	1.48303	1.49012	PR	2014	2014-05-27	17.9065	-66.916	SW	OPEN	PVMT	DEEP	SW_OPEN_PVMT_DEEP	1	1	1	86962	29	2998.7	29	2998.7	16	5435.1	40	42	0.172917	0.808337	0.769996	10	10	3	3	4	3 to 3	-1	3 to 3
9174	0.833333	1	1	20	0.213636	281.686	0.3064	4.23077	1.37347	1.3	0.055	0.571429	0.239592	0.0830848	1.6	1.5095	PR	2014	2014-05-27	17.9198	-66.9319	SW	OPEN	PVMT	DEEP	SW_OPEN_PVMT_DEEP	1	1	1	86962	29	2998.7	29	2998.7	16	5435.1	41	43	0.213636	0.745287	0.679149	13	13	4	4	4	4 to 4	-1	4 to 4
9176	0.844444	0.8	0	27	0.120833	142.26	0.2819	4.2	1.39179	1.04	0	0.771429	0.135514	0.0419603	1.47206	1.49852	PR	2014	2014-05-30	17.9222	-66.9078	SW	OPEN	PVMT	DEEP	SW_OPEN_PVMT_DEEP	1	1	1	86962	29	2998.7	29	2998.7	16	5435.1	41	42	0.120833	0.703129	0.645686	14	14	4	4	4	4 to 4	0	4 to 4
9178	0.662626	0.977778	17	1	0.55	4746.48	0.2869	4.52222	1.09212	1.27111	0.935	0.0285714	0.616822	1.4	1.49817	1.61348	PR	2014	2014-05-28	17.9304	-67.0884	SW	OPEN	AGRF	SHLW	SW_OPEN_AGRF_SHLW	1	1	1	12667	11	1151.5	11	1151.5	6	2111.2	15	22	0.55	0.936058	0.920664	2	2	1	1	4	1 to 1	0	1 to 1
9187	0.806818	1	10	0	0.452083	3266.39	0.2423	4.09091	1.32977	1.3	0.55	0	0.507009	0.96344	1.26527	1.4596	PR	2014	2014-06-13	17.9456	-66.6975	SW	OPEN	PVMT	DEEP	SW_OPEN_PVMT_DEEP	1	1	1	86962	29	2998.7	29	2998.7	16	5435.1	37	42	0.452083	0.816473	0.808538	8	6	2	2	4	2 to 2	0	2 to 2
9188	0.538095	0.952381	5	22	0.891667	3594.94	0.2819	4.47619	0.886872	1.2381	0.275	0.628571	1	1.06035	1.47206	1.59706	PR	2014	2014-05-27	17.9484	-66.9032	SW	OPEN	AGRF	SHLW	SW_OPEN_AGRF_SHLW	1	1	1	12667	11	1151.5	11	1151.5	6	2111.2	8	20	0.891667	0.903148	0.88478	3	3	1	1	4	1 to 1	0	1 to 1
9198	0.419118	1	4	41	0.327083	1952.86	0.2424	4.76471	0.690777	1.3	0.22	1.17143	0.366822	0.576005	1.2658	1.7	PR	2014	2014-05-20	17.9681	-66.7723	SW	OPEN	AGRF	SHLW	SW_OPEN_AGRF_SHLW	1	1	1	12667	11	1151.5	11	1151.5	6	2111.2	9	12	0.327083	0.807145	0.797318	11	8	3	2	4	3 to 3	-1	2 to 2
9154	0.9101	1	20	37	0.779167	1811.9	0.2827	3.33871	2	1.6	1.2	1.23333	0.873832	0.687126	2.02983	1.68172	PR	2014	2014-05-29	17.867	-67.124	SW	OPEN	AGRF	DEEP	SW_OPEN_AGRF_DEEP	1	1	1	13396	7	1913.7	7	1913.7	4	3349	72	87	0.779167	1	1	1	1	1	1	5	1 to 1	0	1 to 1
9155	0.866667	0.967742	15	40	0.366667	1374.09	0.2748	2.8871	1.90455	1.54839	0.9	1.33333	0.411215	0.521095	1.97311	1.45424	PR	2014	2014-05-29	17.872	-67.0763	SW	OPEN	PVMT	DEEP	SW_OPEN_PVMT_DEEP	1	1	1	86962	29	2998.7	29	2998.7	16	5435.1	59	77	0.366667	0.888561	0.87029	5	4	2	1	5	1 to 2	-1	1 to 1
9156	0.904762	1	0	2	0.1375	285.516	0.2952	3.64286	1.98827	1.6	0	0.0666667	0.154206	0.108276	2.11958	1.83492	PR	2014	2014-05-28	17.876	-67.1168	SW	OPEN	AGRF	DEEP	SW_OPEN_AGRF_DEEP	1	1	1	13396	7	1913.7	7	1913.7	4	3349	77	81	0.1375	0.69627	0.62013	15	15	4	4	5	4 to 4	0	4 to 4
9157	0.816358	0.938272	5	27	0.516667	2279.9	0.3061	3.43827	1.794	1.50123	0.3	0.9	0.579439	0.864601	2.19785	1.73187	PR	2014	2014-05-28	17.8962	-67.0072	SW	OPEN	AGRF	DEEP	SW_OPEN_AGRF_DEEP	1	1	1	13396	7	1913.7	7	1913.7	4	3349	54	62	0.516667	0.87291	0.826987	6	7	2	2	5	2 to 2	0	2 to 2
9160	0.844367	1	4	29	0.235417	2162.29	0.2997	3.63095	1.85555	1.6	0.24	0.966667	0.264019	0.820003	2.15189	1.82892	PR	2014	2014-05-29	17.9018	-67.0699	SW	OPEN	PVMT	DEEP	SW_OPEN_PVMT_DEEP	1	1	1	86962	29	2998.7	29	2998.7	16	5435.1	49	55	0.235417	0.860356	0.81664	7	9	2	3	5	2 to 2	0	3 to 3
9161	0.844805	0.946429	6	24	0.425	2988.27	0.3061	3.58929	1.85651	1.51429	0.36	0.8	0.476636	1.13324	2.19785	1.80794	PR	2014	2014-05-28	17.905	-67.034	SW	OPEN	AGRF	DEEP	SW_OPEN_AGRF_DEEP	1	1	1	13396	7	1913.7	7	1913.7	4	3349	57	61	0.425	0.897452	0.856899	4	5	1	2	5	2 to 1	1	2 to 2
9162	0.816667	0.9375	6	39	0.120833	176.536	0.3064	4.21875	1.79467	1.5	0.36	1.3	0.135514	0.0669475	2.2	2.125	PR	2014	2014-05-30	17.9044	-66.9287	SW	OPEN	PVMT	DEEP	SW_OPEN_PVMT_DEEP	1	1	1	86962	29	2998.7	29	2998.7	16	5435.1	42	42	0.120833	0.838693	0.78505	9	11	3	3	5	3 to 3	2	3 to 3
9164	0.770936	0.965517	3	23	0.110417	94.6665	0.3064	4.58621	1.69418	1.54483	0.18	0.766667	0.123832	0.0359002	2.2	2.31009	PR	2014	2014-05-30	17.9068	-66.9433	SW	OPEN	PVMT	DEEP	SW_OPEN_PVMT_DEEP	1	1	1	86962	29	2998.7	29	2998.7	16	5435.1	43	43	0.110417	0.783267	0.717495	12	12	4	4	5	4 to 4	1	4 to 4
9165	0.683824	0.941176	10	42	0.172917	115.05	0.284	4.17647	1.50274	1.50588	0.6	1.4	0.193925	0.0436301	2.03916	2.1037	PR	2014	2014-05-27	17.9065	-66.916	SW	OPEN	PVMT	DEEP	SW_OPEN_PVMT_DEEP	1	1	1	86962	29	2998.7	29	2998.7	16	5435.1	40	42	0.172917	0.83046	0.792354	10	10	3	3	5	3 to 3	-1	3 to 3
9174	0.833333	1	1	20	0.213636	281.686	0.3064	4.23077	1.8313	1.6	0.06	0.666667	0.239592	0.106823	2.2	2.13105	PR	2014	2014-05-27	17.9198	-66.9319	SW	OPEN	PVMT	DEEP	SW_OPEN_PVMT_DEEP	1	1	1	86962	29	2998.7	29	2998.7	16	5435.1	41	43	0.213636	0.781493	0.715333	13	13	4	4	5	4 to 4	-1	4 to 4
9176	0.844444	0.8	0	27	0.120833	142.26	0.2819	4.2	1.85572	1.28	0	0.9	0.135514	0.053949	2.02409	2.11556	PR	2014	2014-05-30	17.9222	-66.9078	SW	OPEN	PVMT	DEEP	SW_OPEN_PVMT_DEEP	1	1	1	86962	29	2998.7	29	2998.7	16	5435.1	41	42	0.120833	0.739867	0.683563	14	14	4	4	5	4 to 4	0	4 to 4
9178	0.662626	0.977778	17	1	0.55	4746.48	0.2869	4.52222	1.45616	1.56444	1.02	0.0333333	0.616822	1.8	2.05999	2.27786	PR	2014	2014-05-28	17.9304	-67.0884	SW	OPEN	AGRF	SHLW	SW_OPEN_AGRF_SHLW	1	1	1	12667	11	1151.5	11	1151.5	6	2111.2	15	22	0.55	0.957789	0.945301	2	2	1	1	5	1 to 1	0	1 to 1
9187	0.806818	1	10	0	0.452083	3266.39	0.2423	4.09091	1.77303	1.6	0.6	0	0.507009	1.23871	1.73975	2.06061	PR	2014	2014-06-13	17.9456	-66.6975	SW	OPEN	PVMT	DEEP	SW_OPEN_PVMT_DEEP	1	1	1	86962	29	2998.7	29	2998.7	16	5435.1	37	42	0.452083	0.841964	0.838653	8	6	2	2	5	2 to 2	0	2 to 2
9188	0.538095	0.952381	5	22	0.891667	3594.94	0.2819	4.47619	1.1825	1.52381	0.3	0.733333	1	1.3633	2.02409	2.25467	PR	2014	2014-05-27	17.9484	-66.9032	SW	OPEN	AGRF	SHLW	SW_OPEN_AGRF_SHLW	1	1	1	12667	11	1151.5	11	1151.5	6	2111.2	8	20	0.891667	0.91826	0.900993	3	3	1	1	5	1 to 1	0	1 to 1
9198	0.419118	1	4	41	0.327083	1952.86	0.2424	4.76471	0.921036	1.6	0.24	1.36667	0.366822	0.740578	1.74047	2.4	PR	2014	2014-05-20	17.9681	-66.7723	SW	OPEN	AGRF	SHLW	SW_OPEN_AGRF_SHLW	1	1	1	12667	11	1151.5	11	1151.5	6	2111.2	9	12	0.327083	0.829268	0.823102	11	8	3	2	5	3 to 3	-1	2 to 2
9154	0.9101	1	20	37	0.779167	1811.9	0.2827	3.33871	1.4	1.8	2.2	1.7619	2.0972	0.610778	1.10718	0.700717	PR	2014	2014-05-29	17.867	-67.124	SW	OPEN	AGRF	DEEP	SW_OPEN_AGRF_DEEP	1	1	1	13396	7	1913.7	7	1913.7	4	3349	72	87	0.779167	1	1	1	1	1	1	6	1 to 1	0	1 to 1
9155	0.866667	0.967742	15	40	0.366667	1374.09	0.2748	2.8871	1.33319	1.74194	1.65	1.90476	0.986916	0.463196	1.07624	0.605934	PR	2014	2014-05-29	17.872	-67.0763	SW	OPEN	PVMT	DEEP	SW_OPEN_PVMT_DEEP	1	1	1	86962	29	2998.7	29	2998.7	16	5435.1	59	77	0.366667	0.835961	0.821707	4	4	1	1	6	1 to 1	0	1 to 1
9156	0.904762	1	0	2	0.1375	285.516	0.2952	3.64286	1.39179	1.8	0	0.0952381	0.370093	0.0962452	1.15614	0.76455	PR	2014	2014-05-28	17.876	-67.1168	SW	OPEN	AGRF	DEEP	SW_OPEN_AGRF_DEEP	1	1	1	13396	7	1913.7	7	1913.7	4	3349	77	81	0.1375	0.485884	0.427404	15	15	4	4	6	4 to 4	0	4 to 4
9157	0.816358	0.938272	5	27	0.516667	2279.9	0.3061	3.43827	1.2558	1.68889	0.55	1.28571	1.39065	0.768535	1.19883	0.721613	PR	2014	2014-05-28	17.8962	-67.0072	SW	OPEN	AGRF	DEEP	SW_OPEN_AGRF_DEEP	1	1	1	13396	7	1913.7	7	1913.7	4	3349	54	62	0.516667	0.758708	0.724765	6	6	2	2	6	2 to 2	0	2 to 2
9160	0.844367	1	4	29	0.235417	2162.29	0.2997	3.63095	1.29888	1.8	0.44	1.38095	0.633645	0.728892	1.17376	0.762052	PR	2014	2014-05-29	17.9018	-67.0699	SW	OPEN	PVMT	DEEP	SW_OPEN_PVMT_DEEP	1	1	1	86962	29	2998.7	29	2998.7	16	5435.1	49	55	0.235417	0.703746	0.666417	10	10	3	3	6	2 to 3	-3	3 to 3
9161	0.844805	0.946429	6	24	0.425	2988.27	0.3061	3.58929	1.29956	1.70357	0.66	1.14286	1.14393	1.00732	1.19883	0.753307	PR	2014	2014-05-28	17.905	-67.034	SW	OPEN	AGRF	DEEP	SW_OPEN_AGRF_DEEP	1	1	1	13396	7	1913.7	7	1913.7	4	3349	57	61	0.425	0.762933	0.729433	5	5	2	2	6	2 to 2	0	2 to 2
9162	0.816667	0.9375	6	39	0.120833	176.536	0.3064	4.21875	1.25627	1.6875	0.66	1.85714	0.325234	0.0595089	1.2	0.885417	PR	2014	2014-05-30	17.9044	-66.9287	SW	OPEN	PVMT	DEEP	SW_OPEN_PVMT_DEEP	1	1	1	86962	29	2998.7	29	2998.7	16	5435.1	42	42	0.120833	0.67916	0.636773	11	11	3	3	6	3 to 3	0	3 to 3
9164	0.770936	0.965517	3	23	0.110417	94.6665	0.3064	4.58621	1.18592	1.73793	0.33	1.09524	0.297196	0.0319113	1.2	0.962537	PR	2014	2014-05-30	17.9068	-66.9433	SW	OPEN	PVMT	DEEP	SW_OPEN_PVMT_DEEP	1	1	1	86962	29	2998.7	29	2998.7	16	5435.1	43	43	0.110417	0.585791	0.533625	13	13	4	4	6	4 to 4	0	4 to 4
9165	0.683824	0.941176	10	42	0.172917	115.05	0.284	4.17647	1.05192	1.69412	1.1	2	0.465421	0.0387823	1.11227	0.876543	PR	2014	2014-05-27	17.9065	-66.916	SW	OPEN	PVMT	DEEP	SW_OPEN_PVMT_DEEP	1	1	1	86962	29	2998.7	29	2998.7	16	5435.1	40	42	0.172917	0.714096	0.683669	7	9	2	3	6	3 to 2	2	3 to 3
9174	0.833333	1	1	20	0.213636	281.686	0.3064	4.23077	1.28191	1.8	0.11	0.952381	0.575021	0.094954	1.2	0.887939	PR	2014	2014-05-27	17.9198	-66.9319	SW	OPEN	PVMT	DEEP	SW_OPEN_PVMT_DEEP	1	1	1	86962	29	2998.7	29	2998.7	16	5435.1	41	43	0.213636	0.591055	0.53944	12	12	4	4	6	4 to 4	0	4 to 4
9176	0.844444	0.8	0	27	0.120833	142.26	0.2819	4.2	1.299	1.44	0	1.28571	0.325234	0.0479547	1.10405	0.881481	PR	2014	2014-05-30	17.9222	-66.9078	SW	OPEN	PVMT	DEEP	SW_OPEN_PVMT_DEEP	1	1	1	86962	29	2998.7	29	2998.7	16	5435.1	41	42	0.120833	0.546631	0.499441	14	14	4	4	6	4 to 4	0	4 to 4
9178	0.662626	0.977778	17	1	0.55	4746.48	0.2869	4.52222	1.01931	1.76	1.87	0.047619	1.48037	1.6	1.12363	0.949108	PR	2014	2014-05-28	17.9304	-67.0884	SW	OPEN	AGRF	SHLW	SW_OPEN_AGRF_SHLW	1	1	1	12667	11	1151.5	11	1151.5	6	2111.2	15	22	0.55	0.843486	0.825537	2	2	1	1	6	1 to 1	0	1 to 1
9187	0.806818	1	10	0	0.452083	3266.39	0.2423	4.09091	1.24112	1.8	1.1	0	1.21682	1.10107	0.948956	0.858586	PR	2014	2014-06-13	17.9456	-66.6975	SW	OPEN	PVMT	DEEP	SW_OPEN_PVMT_DEEP	1	1	1	86962	29	2998.7	29	2998.7	16	5435.1	37	42	0.452083	0.707888	0.69226	9	8	3	2	6	2 to 3	-1	2 to 2
9188	0.538095	0.952381	5	22	0.891667	3594.94	0.2819	4.47619	0.827747	1.71429	0.55	1.04762	2.4	1.21183	1.10405	0.939447	PR	2014	2014-05-27	17.9484	-66.9032	SW	OPEN	AGRF	SHLW	SW_OPEN_AGRF_SHLW	1	1	1	12667	11	1151.5	11	1151.5	6	2111.2	8	20	0.891667	0.83877	0.822179	3	3	1	1	6	1 to 1	0	1 to 1
9198	0.419118	1	4	41	0.327083	1952.86	0.2424	4.76471	0.644725	1.8	0.44	1.95238	0.880374	0.658292	0.949347	1	PR	2014	2014-05-20	17.9681	-66.7723	SW	OPEN	AGRF	SHLW	SW_OPEN_AGRF_SHLW	1	1	1	12667	11	1151.5	11	1151.5	6	2111.2	9	12	0.327083	0.712903	0.697763	8	7	2	2	6	3 to 2	2	2 to 2
9154	0.9101	1	20	37	0.779167	1811.9	0.2827	3.33871	1.38067	1.28061	1.17297	1.236	0.873832	0.536374	1.52009	1.28842	PR	2014	2014-05-29	17.867	-67.124	SW	OPEN	AGRF	DEEP	SW_OPEN_AGRF_DEEP	1	1	1	13396	7	1913.7	7	1913.7	4	3349	72	87	0.779167	1	1	1	1	1	1	7	1 to 1	0	1 to 1
9155	0.866667	0.967742	15	40	0.366667	1374.09	0.2748	2.8871	1.31478	1.2393	0.879728	1.33622	0.411215	0.40677	1.47761	1.11414	PR	2014	2014-05-29	17.872	-67.0763	SW	OPEN	PVMT	DEEP	SW_OPEN_PVMT_DEEP	1	1	1	86962	29	2998.7	29	2998.7	16	5435.1	59	77	0.366667	0.880589	0.862692	4	4	1	1	7	1 to 1	0	1 to 1
9156	0.904762	1	0	2	0.1375	285.516	0.2952	3.64286	1.37258	1.28061	0	0.0668108	0.154206	0.0845207	1.5873	1.40579	PR	2014	2014-05-28	17.876	-67.1168	SW	OPEN	AGRF	DEEP	SW_OPEN_AGRF_DEEP	1	1	1	13396	7	1913.7	7	1913.7	4	3349	77	81	0.1375	0.64074	0.561794	15	15	4	4	7	4 to 4	0	4 to 4
9157	0.816358	0.938272	5	27	0.516667	2279.9	0.3061	3.43827	1.23846	1.20156	0.293243	0.901945	0.579439	0.674912	1.64591	1.32684	PR	2014	2014-05-28	17.8962	-67.0072	SW	OPEN	AGRF	DEEP	SW_OPEN_AGRF_DEEP	1	1	1	13396	7	1913.7	7	1913.7	4	3349	54	62	0.516667	0.846414	0.800167	6	7	2	2	7	2 to 2	0	2 to 2
9160	0.844367	1	4	29	0.235417	2162.29	0.2997	3.63095	1.28095	1.28061	0.234594	0.968756	0.264019	0.640099	1.6115	1.4012	PR	2014	2014-05-29	17.9018	-67.0699	SW	OPEN	PVMT	DEEP	SW_OPEN_PVMT_DEEP	1	1	1	86962	29	2998.7	29	2998.7	16	5435.1	49	55	0.235417	0.826973	0.781352	7	10	2	3	7	2 to 2	0	3 to 3
9161	0.844805	0.946429	6	24	0.425	2988.27	0.3061	3.58929	1.28162	1.212	0.351891	0.801729	0.476636	0.88461	1.64591	1.38512	PR	2014	2014-05-28	17.905	-67.034	SW	OPEN	AGRF	DEEP	SW_OPEN_AGRF_DEEP	1	1	1	13396	7	1913.7	7	1913.7	4	3349	57	61	0.425	0.865491	0.822977	5	5	2	2	7	2 to 2	0	2 to 2
9162	0.816667	0.9375	6	39	0.120833	176.536	0.3064	4.21875	1.23893	1.20057	0.351891	1.30281	0.135514	0.0522595	1.64752	1.62803	PR	2014	2014-05-30	17.9044	-66.9287	SW	OPEN	PVMT	DEEP	SW_OPEN_PVMT_DEEP	1	1	1	86962	29	2998.7	29	2998.7	16	5435.1	42	42	0.120833	0.813603	0.760728	10	11	3	3	7	3 to 3	1	3 to 3
9164	0.770936	0.965517	3	23	0.110417	94.6665	0.3064	4.58621	1.16955	1.23645	0.175946	0.768324	0.123832	0.0280239	1.64752	1.76984	PR	2014	2014-05-30	17.9068	-66.9433	SW	OPEN	PVMT	DEEP	SW_OPEN_PVMT_DEEP	1	1	1	86962	29	2998.7	29	2998.7	16	5435.1	43	43	0.110417	0.744915	0.6786	12	12	4	4	7	4 to 4	1	4 to 4
9165	0.683824	0.941176	10	42	0.172917	115.05	0.284	4.17647	1.0374	1.20528	0.586486	1.40303	0.193925	0.0340579	1.52708	1.61172	PR	2014	2014-05-27	17.9065	-66.916	SW	OPEN	PVMT	DEEP	SW_OPEN_PVMT_DEEP	1	1	1	86962	29	2998.7	29	2998.7	16	5435.1	40	42	0.172917	0.818064	0.781566	9	9	3	3	7	3 to 3	0	3 to 3
9174	0.833333	1	1	20	0.213636	281.686	0.3064	4.23077	1.26421	1.28061	0.0586486	0.668108	0.239592	0.0833868	1.64752	1.63267	PR	2014	2014-05-27	17.9198	-66.9319	SW	OPEN	PVMT	DEEP	SW_OPEN_PVMT_DEEP	1	1	1	86962	29	2998.7	29	2998.7	16	5435.1	41	43	0.213636	0.740099	0.672842	13	13	4	4	7	4 to 4	-1	4 to 4
9176	0.844444	0.8	0	27	0.120833	142.26	0.2819	4.2	1.28107	1.02448	0	0.901945	0.135514	0.0421129	1.51579	1.6208	PR	2014	2014-05-30	17.9222	-66.9078	SW	OPEN	PVMT	DEEP	SW_OPEN_PVMT_DEEP	1	1	1	86962	29	2998.7	29	2998.7	16	5435.1	41	42	0.120833	0.702092	0.644356	14	14	4	4	7	4 to 4	0	4 to 4
9178	0.662626	0.977778	17	1	0.55	4746.48	0.2869	4.52222	1.00524	1.25215	0.997025	0.0334054	0.616822	1.40509	1.54267	1.74515	PR	2014	2014-05-28	17.9304	-67.0884	SW	OPEN	AGRF	SHLW	SW_OPEN_AGRF_SHLW	1	1	1	12667	11	1151.5	11	1151.5	6	2111.2	15	22	0.55	0.925566	0.908095	2	2	1	1	7	1 to 1	0	1 to 1
9187	0.806818	1	10	0	0.452083	3266.39	0.2423	4.09091	1.22399	1.28061	0.586486	0	0.507009	0.966942	1.30286	1.5787	PR	2014	2014-06-13	17.9456	-66.6975	SW	OPEN	PVMT	DEEP	SW_OPEN_PVMT_DEEP	1	1	1	86962	29	2998.7	29	2998.7	16	5435.1	37	42	0.452083	0.801659	0.790813	11	8	3	2	7	2 to 3	-3	2 to 2
9188	0.538095	0.952381	5	22	0.891667	3594.94	0.2819	4.47619	0.816321	1.21962	0.293243	0.734918	1	1.0642	1.51579	1.72738	PR	2014	2014-05-27	17.9484	-66.9032	SW	OPEN	AGRF	SHLW	SW_OPEN_AGRF_SHLW	1	1	1	12667	11	1151.5	11	1151.5	6	2111.2	8	20	0.891667	0.901228	0.882456	3	3	1	1	7	1 to 1	0	1 to 1
9198	0.419118	1	4	41	0.327083	1952.86	0.2424	4.76471	0.635825	1.28061	0.234594	1.36962	0.366822	0.578099	1.30339	1.83872	PR	2014	2014-05-20	17.9681	-66.7723	SW	OPEN	AGRF	SHLW	SW_OPEN_AGRF_SHLW	1	1	1	12667	11	1151.5	11	1151.5	6	2111.2	9	12	0.327083	0.819002	0.81148	8	6	2	2	7	3 to 2	2	2 to 2
9154	0.9101	1	20	37	0.779167	1811.9	0.2827	3.33871	1.30945	1.20839	1.24819	1.2273	0.873832	0.513217	1.40934	1.17547	PR	2014	2014-05-29	17.867	-67.124	SW	OPEN	AGRF	DEEP	SW_OPEN_AGRF_DEEP	1	1	1	13396	7	1913.7	7	1913.7	4	3349	72	87	0.779167	1	1	1	1	1	1	8	1 to 1	0	1 to 1
9155	0.866667	0.967742	15	40	0.366667	1374.09	0.2748	2.8871	1.24696	1.16941	0.936143	1.32681	0.411215	0.389208	1.36996	1.01647	PR	2014	2014-05-29	17.872	-67.0763	SW	OPEN	PVMT	DEEP	SW_OPEN_PVMT_DEEP	1	1	1	86962	29	2998.7	29	2998.7	16	5435.1	59	77	0.366667	0.877413	0.85976	4	4	1	1	8	1 to 1	0	1 to 1
9156	0.904762	1	0	2	0.1375	285.516	0.2952	3.64286	1.30177	1.20839	0	0.0663405	0.154206	0.0808717	1.47166	1.28255	PR	2014	2014-05-28	17.876	-67.1168	SW	OPEN	AGRF	DEEP	SW_OPEN_AGRF_DEEP	1	1	1	13396	7	1913.7	7	1913.7	4	3349	77	81	0.1375	0.620822	0.541849	15	15	4	4	8	4 to 4	0	4 to 4
9157	0.816358	0.938272	5	27	0.516667	2279.9	0.3061	3.43827	1.17458	1.1338	0.312048	0.895596	0.579439	0.645775	1.526	1.21052	PR	2014	2014-05-28	17.8962	-67.0072	SW	OPEN	AGRF	DEEP	SW_OPEN_AGRF_DEEP	1	1	1	13396	7	1913.7	7	1913.7	4	3349	54	62	0.516667	0.834087	0.787701	6	7	2	2	8	2 to 2	0	2 to 2
9160	0.844367	1	4	29	0.235417	2162.29	0.2997	3.63095	1.21488	1.20839	0.249638	0.961937	0.264019	0.612464	1.49409	1.27836	PR	2014	2014-05-29	17.9018	-67.0699	SW	OPEN	PVMT	DEEP	SW_OPEN_PVMT_DEEP	1	1	1	86962	29	2998.7	29	2998.7	16	5435.1	49	55	0.235417	0.812451	0.766252	7	10	2	3	8	2 to 2	0	3 to 3
9161	0.844805	0.946429	6	24	0.425	2988.27	0.3061	3.58929	1.21551	1.14366	0.374457	0.796086	0.476636	0.846419	1.526	1.26369	PR	2014	2014-05-28	17.905	-67.034	SW	OPEN	AGRF	DEEP	SW_OPEN_AGRF_DEEP	1	1	1	13396	7	1913.7	7	1913.7	4	3349	57	61	0.425	0.852458	0.809498	5	5	2	2	8	2 to 2	0	2 to 2
9162	0.816667	0.9375	6	39	0.120833	176.536	0.3064	4.21875	1.17502	1.13287	0.374457	1.29364	0.135514	0.0500034	1.5275	1.4853	PR	2014	2014-05-30	17.9044	-66.9287	SW	OPEN	PVMT	DEEP	SW_OPEN_PVMT_DEEP	1	1	1	86962	29	2998.7	29	2998.7	16	5435.1	42	42	0.120833	0.800239	0.747342	10	11	3	3	8	3 to 3	1	3 to 3
9164	0.770936	0.965517	3	23	0.110417	94.6665	0.3064	4.58621	1.10922	1.16672	0.187229	0.762915	0.123832	0.026814	1.5275	1.61468	PR	2014	2014-05-30	17.9068	-66.9433	SW	OPEN	PVMT	DEEP	SW_OPEN_PVMT_DEEP	1	1	1	86962	29	2998.7	29	2998.7	16	5435.1	43	43	0.110417	0.727135	0.660602	12	12	4	4	8	4 to 4	1	4 to 4
9165	0.683824	0.941176	10	42	0.172917	115.05	0.284	4.17647	0.983887	1.13731	0.624096	1.39315	0.193925	0.0325875	1.41583	1.47042	PR	2014	2014-05-27	17.9065	-66.916	SW	OPEN	PVMT	DEEP	SW_OPEN_PVMT_DEEP	1	1	1	86962	29	2998.7	29	2998.7	16	5435.1	40	42	0.172917	0.808817	0.772299	8	9	2	3	8	3 to 2	1	3 to 3
9174	0.833333	1	1	20	0.213636	281.686	0.3064	4.23077	1.199	1.20839	0.0624096	0.663405	0.239592	0.0797868	1.5275	1.48954	PR	2014	2014-05-27	17.9198	-66.9319	SW	OPEN	PVMT	DEEP	SW_OPEN_PVMT_DEEP	1	1	1	86962	29	2998.7	29	2998.7	16	5435.1	41	43	0.213636	0.721637	0.654079	13	13	4	4	8	4 to 4	-1	4 to 4
9176	0.844444	0.8	0	27	0.120833	142.26	0.2819	4.2	1.21499	0.966715	0	0.895596	0.135514	0.0402947	1.40536	1.4787	PR	2014	2014-05-30	17.9222	-66.9078	SW	OPEN	PVMT	DEEP	SW_OPEN_PVMT_DEEP	1	1	1	86962	29	2998.7	29	2998.7	16	5435.1	41	42	0.120833	0.684555	0.626244	14	14	4	4	8	4 to 4	0	4 to 4
9178	0.662626	0.977778	17	1	0.55	4746.48	0.2869	4.52222	0.953388	1.18154	1.06096	0.0331702	0.616822	1.34443	1.43028	1.59215	PR	2014	2014-05-28	17.9304	-67.0884	SW	OPEN	AGRF	SHLW	SW_OPEN_AGRF_SHLW	1	1	1	12667	11	1151.5	11	1151.5	6	2111.2	15	22	0.55	0.916069	0.897643	2	2	1	1	8	1 to 1	0	1 to 1
9187	0.806818	1	10	0	0.452083	3266.39	0.2423	4.09091	1.16085	1.20839	0.624096	0	0.507009	0.925197	1.20794	1.4403	PR	2014	2014-06-13	17.9456	-66.6975	SW	OPEN	PVMT	DEEP	SW_OPEN_PVMT_DEEP	1	1	1	86962	29	2998.7	29	2998.7	16	5435.1	37	42	0.452083	0.789027	0.776331	11	8	3	2	8	2 to 3	-3	2 to 2
9188	0.538095	0.952381	5	22	0.891667	3594.94	0.2819	4.47619	0.774213	1.15085	0.312048	0.729745	1	1.01826	1.40536	1.57594	PR	2014	2014-05-27	17.9484	-66.9032	SW	OPEN	AGRF	SHLW	SW_OPEN_AGRF_SHLW	1	1	1	12667	11	1151.5	11	1151.5	6	2111.2	8	20	0.891667	0.888593	0.868341	3	3	1	1	8	1 to 1	0	1 to 1
9198	0.419118	1	4	41	0.327083	1952.86	0.2424	4.76471	0.603028	1.20839	0.249638	1.35998	0.366822	0.553141	1.20844	1.67752	PR	2014	2014-05-20	17.9681	-66.7723	SW	OPEN	AGRF	SHLW	SW_OPEN_AGRF_SHLW	1	1	1	12667	11	1151.5	11	1151.5	6	2111.2	9	12	0.327083	0.806113	0.796538	9	6	3	2	8	3 to 3	1	2 to 2
9154	0.9101	1	20	37	0.779167	1811.9	0.2827	3.33871	1.44454	1.34498	1.10393	1.24334	0.873832	0.557102	1.61967	1.39042	PR	2014	2014-05-29	17.867	-67.124	SW	OPEN	AGRF	DEEP	SW_OPEN_AGRF_DEEP	1	1	1	13396	7	1913.7	7	1913.7	4	3349	72	87	0.779167	1	1	1	1	1	1	9	1 to 1	0	1 to 1
9155	0.866667	0.967742	15	40	0.366667	1374.09	0.2748	2.8871	1.3756	1.30159	0.827948	1.34415	0.411215	0.422489	1.57441	1.20234	PR	2014	2014-05-29	17.872	-67.0763	SW	OPEN	PVMT	DEEP	SW_OPEN_PVMT_DEEP	1	1	1	86962	29	2998.7	29	2998.7	16	5435.1	59	77	0.366667	0.883265	0.865194	4	4	1	1	9	1 to 1	0	1 to 1
9156	0.904762	1	0	2	0.1375	285.516	0.2952	3.64286	1.43607	1.34498	0	0.0672073	0.154206	0.087787	1.69129	1.51708	PR	2014	2014-05-28	17.876	-67.1168	SW	OPEN	AGRF	DEEP	SW_OPEN_AGRF_DEEP	1	1	1	13396	7	1913.7	7	1913.7	4	3349	77	81	0.1375	0.657626	0.578945	15	15	4	4	9	4 to 4	0	4 to 4
9157	0.816358	0.938272	5	27	0.516667	2279.9	0.3061	3.43827	1.29575	1.26195	0.275983	0.907299	0.579439	0.700994	1.75374	1.43188	PR	2014	2014-05-28	17.8962	-67.0072	SW	OPEN	AGRF	DEEP	SW_OPEN_AGRF_DEEP	1	1	1	13396	7	1913.7	7	1913.7	4	3349	54	62	0.516667	0.856881	0.810906	6	7	2	2	9	2 to 2	0	2 to 2
9160	0.844367	1	4	29	0.235417	2162.29	0.2997	3.63095	1.34021	1.34498	0.220786	0.974506	0.264019	0.664835	1.71707	1.51212	PR	2014	2014-05-29	17.9018	-67.0699	SW	OPEN	PVMT	DEEP	SW_OPEN_PVMT_DEEP	1	1	1	86962	29	2998.7	29	2998.7	16	5435.1	49	55	0.235417	0.839286	0.794339	7	9	2	3	9	2 to 2	0	3 to 3
9161	0.844805	0.946429	6	24	0.425	2988.27	0.3061	3.58929	1.3409	1.27293	0.331179	0.806488	0.476636	0.918795	1.75374	1.49477	PR	2014	2014-05-28	17.905	-67.034	SW	OPEN	AGRF	DEEP	SW_OPEN_AGRF_DEEP	1	1	1	13396	7	1913.7	7	1913.7	4	3349	57	61	0.425	0.876551	0.834579	5	5	2	2	9	2 to 2	0	2 to 2
9162	0.816667	0.9375	6	39	0.120833	176.536	0.3064	4.21875	1.29624	1.26092	0.331179	1.31054	0.135514	0.0542791	1.75546	1.75691	PR	2014	2014-05-30	17.9044	-66.9287	SW	OPEN	PVMT	DEEP	SW_OPEN_PVMT_DEEP	1	1	1	86962	29	2998.7	29	2998.7	16	5435.1	42	42	0.120833	0.824932	0.772239	10	11	3	3	9	3 to 3	1	3 to 3
9164	0.770936	0.965517	3	23	0.110417	94.6665	0.3064	4.58621	1.22365	1.2986	0.16559	0.772884	0.123832	0.0291069	1.75546	1.90994	PR	2014	2014-05-30	17.9068	-66.9433	SW	OPEN	PVMT	DEEP	SW_OPEN_PVMT_DEEP	1	1	1	86962	29	2998.7	29	2998.7	16	5435.1	43	43	0.110417	0.759993	0.694083	12	12	4	4	9	4 to 4	1	4 to 4
9165	0.683824	0.941176	10	42	0.172917	115.05	0.284	4.17647	1.08539	1.26586	0.551965	1.41135	0.193925	0.035374	1.62712	1.73931	PR	2014	2014-05-27	17.9065	-66.916	SW	OPEN	PVMT	DEEP	SW_OPEN_PVMT_DEEP	1	1	1	86962	29	2998.7	29	2998.7	16	5435.1	40	42	0.172917	0.825898	0.789528	9	10	3	3	9	3 to 3	0	3 to 3
9174	0.833333	1	1	20	0.213636	281.686	0.3064	4.23077	1.32269	1.34498	0.0551965	0.672073	0.239592	0.0866092	1.75546	1.76192	PR	2014	2014-05-27	17.9198	-66.9319	SW	OPEN	PVMT	DEEP	SW_OPEN_PVMT_DEEP	1	1	1	86962	29	2998.7	29	2998.7	16	5435.1	41	43	0.213636	0.755759	0.688988	13	13	4	4	9	4 to 4	-1	4 to 4
9176	0.844444	0.8	0	27	0.120833	142.26	0.2819	4.2	1.34033	1.07598	0	0.907299	0.135514	0.0437403	1.61509	1.74911	PR	2014	2014-05-30	17.9222	-66.9078	SW	OPEN	PVMT	DEEP	SW_OPEN_PVMT_DEEP	1	1	1	86962	29	2998.7	29	2998.7	16	5435.1	41	42	0.120833	0.716976	0.65995	14	14	4	4	9	4 to 4	0	4 to 4
9178	0.662626	0.977778	17	1	0.55	4746.48	0.2869	4.52222	1.05174	1.31509	0.938341	0.0336037	0.616822	1.45939	1.64374	1.8833	PR	2014	2014-05-28	17.9304	-67.0884	SW	OPEN	AGRF	SHLW	SW_OPEN_AGRF_SHLW	1	1	1	12667	11	1151.5	11	1151.5	6	2111.2	15	22	0.55	0.933618	0.917084	2	2	1	1	9	1 to 1	0	1 to 1
9187	0.806818	1	10	0	0.452083	3266.39	0.2423	4.09091	1.28061	1.34498	0.551965	0	0.507009	1.00431	1.38821	1.70367	PR	2014	2014-06-13	17.9456	-66.6975	SW	OPEN	PVMT	DEEP	SW_OPEN_PVMT_DEEP	1	1	1	86962	29	2998.7	29	2998.7	16	5435.1	37	42	0.452083	0.812373	0.803271	11	8	3	2	9	2 to 3	-3	2 to 2
9188	0.538095	0.952381	5	22	0.891667	3594.94	0.2819	4.47619	0.854083	1.28093	0.275983	0.739281	1	1.10533	1.61509	1.86413	PR	2014	2014-05-27	17.9484	-66.9032	SW	OPEN	AGRF	SHLW	SW_OPEN_AGRF_SHLW	1	1	1	12667	11	1151.5	11	1151.5	6	2111.2	8	20	0.891667	0.911985	0.894648	3	3	1	1	9	1 to 1	0	1 to 1
9198	0.419118	1	4	41	0.327083	1952.86	0.2424	4.76471	0.665237	1.34498	0.220786	1.37775	0.366822	0.60044	1.38878	1.98428	PR	2014	2014-05-20	17.9681	-66.7723	SW	OPEN	AGRF	SHLW	SW_OPEN_AGRF_SHLW	1	1	1	12667	11	1151.5	11	1151.5	6	2111.2	9	12	0.327083	0.829947	0.82435	8	6	2	2	9	3 to 2	2	2 to 2
[truncated: 30 more columns]

## Sheet: All_sites
Station	SimpsonDiv_raw	FractNotDiseased_raw	HardCoralCover_raw	AlgaeCover_raw	Rugosity_raw	HerbivoreBiomass_raw	TempVar_raw	ThermalTol_raw	SimpsonDiv_rescaled	FractNotDiseased_rescaled	HardCoralCover_rescaled	AlgaeCover_rescaled	Rugosity_rescaled	HerbivoreBiomass_rescaled	TempVar_rescaled	ThermalTol_rescaled	region	survey_year	survey_date	latitude	longitude	biotope	admin	habitat	depth	stratum	fish	LPI	demo	N_cells_stratum	N_fish_cells_sampled	fish_sampling_weights	N_LPI_cells_sampled	LPI_sampling_weights	N_demo_cells_sampled	demo_sampling_weights	minDepth	maxDepth	rugosity	resil_all_indic	resil_no_temp_var	resil_rank_all_indic	resil_rank_no_temp_var	resil_quart_all_indic	resil_quart_no_temp_var	weighting_sys	quartile_change_all_indic	diff_unweighted_weighted_all_indic	quartile_change_no_temp_var
9154	0.9101	1	20	37	0.779167	1811.9	0.2827	3.33871	0.975108	1	0.714286	0.606557	0.532764	0.058745	0.696477	0.667742	PR	2014	2014-05-29	17.867	-67.124	SW	OPEN	AGRF	DEEP	SW_OPEN_AGRF_DEEP	1	1	1	13396	7	1913.7	7	1913.7	4	3349	72	87	0.779167	0.944147	0.952698	5	3	1	1	0	N/A	N/A	N/A
9155	0.866667	0.967742	15	40	0.366667	1374.09	0.2748	2.8871	0.928571	0.967742	0.535714	0.655738	0.250712	0.0445505	0.677014	0.577419	PR	2014	2014-05-29	17.872	-67.0763	SW	OPEN	PVMT	DEEP	SW_OPEN_PVMT_DEEP	1	1	1	86962	29	2998.7	29	2998.7	16	5435.1	59	77	0.366667	0.833723	0.828308	29	26	2	1	0	N/A	N/A	N/A
9156	0.904762	1	0	2	0.1375	285.516	0.2952	3.64286	0.969388	1	0	0.0327869	0.0940171	0.00925692	0.727273	0.728571	PR	2014	2014-05-28	17.876	-67.1168	SW	OPEN	AGRF	DEEP	SW_OPEN_AGRF_DEEP	1	1	1	13396	7	1913.7	7	1913.7	4	3349	77	81	0.1375	0.64025	0.592721	92	92	4	4	0	N/A	N/A	N/A
9157	0.816358	0.938272	5	27	0.516667	2279.9	0.3061	3.43827	0.874669	0.938272	0.178571	0.442623	0.353276	0.0739182	0.754127	0.687654	PR	2014	2014-05-28	17.8962	-67.0072	SW	OPEN	AGRF	DEEP	SW_OPEN_AGRF_DEEP	1	1	1	13396	7	1913.7	7	1913.7	4	3349	54	62	0.516667	0.773614	0.742252	54	53	3	3	0	N/A	N/A	N/A
9160	0.844367	1	4	29	0.235417	2162.29	0.2997	3.63095	0.904679	1	0.142857	0.47541	0.160969	0.0701053	0.738359	0.72619	PR	2014	2014-05-29	17.9018	-67.0699	SW	OPEN	PVMT	DEEP	SW_OPEN_PVMT_DEEP	1	1	1	86962	29	2998.7	29	2998.7	16	5435.1	49	55	0.235417	0.758415	0.727869	58	59	3	3	0	N/A	N/A	N/A
9161	0.844805	0.946429	6	24	0.425	2988.27	0.3061	3.58929	0.905148	0.946429	0.214286	0.393443	0.290598	0.0968847	0.754127	0.717857	PR	2014	2014-05-28	17.905	-67.034	SW	OPEN	AGRF	DEEP	SW_OPEN_AGRF_DEEP	1	1	1	13396	7	1913.7	7	1913.7	4	3349	57	61	0.425	0.776429	0.745528	52	52	2	2	0	N/A	N/A	N/A
9162	0.816667	0.9375	6	39	0.120833	176.536	0.3064	4.21875	0.875	0.9375	0.214286	0.639344	0.0826211	0.0057236	0.754866	0.84375	PR	2014	2014-05-30	17.9044	-66.9287	SW	OPEN	PVMT	DEEP	SW_OPEN_PVMT_DEEP	1	1	1	86962	29	2998.7	29	2998.7	16	5435.1	42	42	0.120833	0.782599	0.752551	51	50	2	2	0	N/A	N/A	N/A
9164	0.770936	0.965517	3	23	0.110417	94.6665	0.3064	4.58621	0.826003	0.965517	0.107143	0.377049	0.0754986	0.00306925	0.754866	0.917241	PR	2014	2014-05-30	17.9068	-66.9433	SW	OPEN	PVMT	DEEP	SW_OPEN_PVMT_DEEP	1	1	1	86962	29	2998.7	29	2998.7	16	5435.1	43	43	0.110417	0.723864	0.684222	75	75	3	3	0	N/A	N/A	N/A
9165	0.683824	0.941176	10	42	0.172917	115.05	0.284	4.17647	0.732668	0.941176	0.357143	0.688525	0.118234	0.00373011	0.69968	0.835294	PR	2014	2014-05-27	17.9065	-66.916	SW	OPEN	PVMT	DEEP	SW_OPEN_PVMT_DEEP	1	1	1	86962	29	2998.7	29	2998.7	16	5435.1	40	42	0.172917	0.786799	0.768978	49	44	2	2	0	N/A	N/A	N/A
9174	0.833333	1	1	20	0.213636	281.686	0.3064	4.23077	0.892857	1	0.0357143	0.327869	0.146076	0.00913274	0.754866	0.846154	PR	2014	2014-05-27	17.9198	-66.9319	SW	OPEN	PVMT	DEEP	SW_OPEN_PVMT_DEEP	1	1	1	86962	29	2998.7	29	2998.7	16	5435.1	41	43	0.213636	0.721398	0.681353	77	78	3	4	0	N/A	N/A	N/A
9176	0.844444	0.8	0	27	0.120833	142.26	0.2819	4.2	0.904762	0.8	0	0.442623	0.0826211	0.00461231	0.694506	0.84	PR	2014	2014-05-30	17.9222	-66.9078	SW	OPEN	PVMT	DEEP	SW_OPEN_PVMT_DEEP	1	1	1	86962	29	2998.7	29	2998.7	16	5435.1	41	42	0.120833	0.677614	0.643041	86	85	4	4	0	N/A	N/A	N/A
9178	0.662626	0.977778	17	1	0.55	4746.48	0.2869	4.52222	0.709957	0.977778	0.607143	0.0163934	0.376068	0.153889	0.706824	0.904444	PR	2014	2014-05-28	17.9304	-67.0884	SW	OPEN	AGRF	SHLW	SW_OPEN_AGRF_SHLW	1	1	1	12667	11	1151.5	11	1151.5	6	2111.2	15	22	0.55	0.80047	0.783389	41	36	2	2	0	N/A	N/A	N/A
9187	0.806818	1	10	0	0.452083	3266.39	0.2423	4.09091	0.864448	1	0.357143	0	0.309117	0.105902	0.596945	0.818182	PR	2014	2014-06-13	17.9456	-66.6975	SW	OPEN	PVMT	DEEP	SW_OPEN_PVMT_DEEP	1	1	1	86962	29	2998.7	29	2998.7	16	5435.1	37	42	0.452083	0.728422	0.722553	73	63	3	3	0	N/A	N/A	N/A
9188	0.538095	0.952381	5	22	0.891667	3594.94	0.2819	4.47619	0.576531	0.952381	0.178571	0.360656	0.609687	0.116554	0.694506	0.895238	PR	2014	2014-05-27	17.9484	-66.9032	SW	OPEN	AGRF	SHLW	SW_OPEN_AGRF_SHLW	1	1	1	12667	11	1151.5	11	1151.5	6	2111.2	8	20	0.891667	0.788178	0.771665	48	43	2	2	0	N/A	N/A	N/A
9198	0.419118	1	4	41	0.327083	1952.86	0.2424	4.76471	0.449055	1	0.142857	0.672131	0.223647	0.0633149	0.597191	0.952941	PR	2014	2014-05-20	17.9681	-66.7723	SW	OPEN	AGRF	SHLW	SW_OPEN_AGRF_SHLW	1	1	1	12667	11	1151.5	11	1151.5	6	2111.2	9	12	0.327083	0.737303	0.732833	69	58	3	3	0	N/A	N/A	N/A
9154	0.9101	1	20	37	0.779167	1811.9	0.2827	3.33871	1.13112	1.65	1.38571	0.812787	0.548746	0.0840054	0.968103	0.80129	PR	2014	2014-05-29	17.867	-67.124	SW	OPEN	AGRF	DEEP	SW_OPEN_AGRF_DEEP	1	1	1	13396	7	1913.7	7	1913.7	4	3349	72	87	0.779167	0.968948	0.992962	4	3	1	1	1	1 to 1	1	1 to 1
9155	0.866667	0.967742	15	40	0.366667	1374.09	0.2748	2.8871	1.07714	1.59677	1.03929	0.878689	0.258234	0.0637072	0.94105	0.692903	PR	2014	2014-05-29	17.872	-67.0763	SW	OPEN	PVMT	DEEP	SW_OPEN_PVMT_DEEP	1	1	1	86962	29	2998.7	29	2998.7	16	5435.1	59	77	0.366667	0.859477	0.868033	24	20	1	1	1	2 to 1	5	1 to 1
9156	0.904762	1	0	2	0.1375	285.516	0.2952	3.64286	1.12449	1.65	0	0.0439344	0.0968376	0.0132374	1.01091	0.874286	PR	2014	2014-05-28	17.876	-67.1168	SW	OPEN	AGRF	DEEP	SW_OPEN_AGRF_DEEP	1	1	1	13396	7	1913.7	7	1913.7	4	3349	77	81	0.1375	0.631856	0.588746	94	95	4	4	1	4 to 4	-2	4 to 4
9157	0.816358	0.938272	5	27	0.516667	2279.9	0.3061	3.43827	1.01462	1.54815	0.346429	0.593115	0.363875	0.105703	1.04824	0.825185	PR	2014	2014-05-28	17.8962	-67.0072	SW	OPEN	AGRF	DEEP	SW_OPEN_AGRF_DEEP	1	1	1	13396	7	1913.7	7	1913.7	4	3349	54	62	0.516667	0.767268	0.742681	55	56	3	3	1	3 to 3	-1	3 to 3
9160	0.844367	1	4	29	0.235417	2162.29	0.2997	3.63095	1.04943	1.65	0.277143	0.637049	0.165798	0.100251	1.02632	0.871429	PR	2014	2014-05-29	17.9018	-67.0699	SW	OPEN	PVMT	DEEP	SW_OPEN_PVMT_DEEP	1	1	1	86962	29	2998.7	29	2998.7	16	5435.1	49	55	0.235417	0.758357	0.735563	59	61	3	3	1	3 to 3	-1	3 to 3
9161	0.844805	0.946429	6	24	0.425	2988.27	0.3061	3.58929	1.04997	1.56161	0.415714	0.527213	0.299316	0.138545	1.04824	0.861429	PR	2014	2014-05-28	17.905	-67.034	SW	OPEN	AGRF	DEEP	SW_OPEN_AGRF_DEEP	1	1	1	13396	7	1913.7	7	1913.7	4	3349	57	61	0.425	0.774714	0.751463	54	52	3	2	1	2 to 3	-2	2 to 2
9162	0.816667	0.9375	6	39	0.120833	176.536	0.3064	4.21875	1.015	1.54688	0.415714	0.856721	0.0850997	0.00818475	1.04926	1.0125	PR	2014	2014-05-30	17.9044	-66.9287	SW	OPEN	PVMT	DEEP	SW_OPEN_PVMT_DEEP	1	1	1	86962	29	2998.7	29	2998.7	16	5435.1	42	42	0.120833	0.786177	0.764824	50	48	2	2	1	2 to 2	1	2 to 2
9164	0.770936	0.965517	3	23	0.110417	94.6665	0.3064	4.58621	0.958163	1.5931	0.207857	0.505246	0.0777635	0.00438903	1.04926	1.10069	PR	2014	2014-05-30	17.9068	-66.9433	SW	OPEN	PVMT	DEEP	SW_OPEN_PVMT_DEEP	1	1	1	86962	29	2998.7	29	2998.7	16	5435.1	43	43	0.110417	0.72148	0.688516	75	73	3	3	1	3 to 3	0	3 to 3
9165	0.683824	0.941176	10	42	0.172917	115.05	0.284	4.17647	0.849895	1.55294	0.692857	0.922623	0.121781	0.00533405	0.972555	1.00235	PR	2014	2014-05-27	17.9065	-66.916	SW	OPEN	PVMT	DEEP	SW_OPEN_PVMT_DEEP	1	1	1	86962	29	2998.7	29	2998.7	16	5435.1	40	42	0.172917	0.80337	0.796978	42	39	2	2	1	2 to 2	7	2 to 2
9174	0.833333	1	1	20	0.213636	281.686	0.3064	4.23077	1.03571	1.65	0.0692857	0.439344	0.150458	0.0130598	1.04926	1.01538	PR	2014	2014-05-27	17.9198	-66.9319	SW	OPEN	PVMT	DEEP	SW_OPEN_PVMT_DEEP	1	1	1	86962	29	2998.7	29	2998.7	16	5435.1	41	43	0.213636	0.711771	0.677064	79	79	4	4	1	3 to 4	-2	4 to 4
9176	0.844444	0.8	0	27	0.120833	142.26	0.2819	4.2	1.04952	1.32	0	0.593115	0.0850997	0.0065956	0.965363	1.008	PR	2014	2014-05-30	17.9222	-66.9078	SW	OPEN	PVMT	DEEP	SW_OPEN_PVMT_DEEP	1	1	1	86962	29	2998.7	29	2998.7	16	5435.1	41	42	0.120833	0.659947	0.628929	89	86	4	4	1	4 to 4	-3	4 to 4
9178	0.662626	0.977778	17	1	0.55	4746.48	0.2869	4.52222	0.82355	1.61333	1.17786	0.0219672	0.38735	0.220061	0.982486	1.08533	PR	2014	2014-05-28	17.9304	-67.0884	SW	OPEN	AGRF	SHLW	SW_OPEN_AGRF_SHLW	1	1	1	12667	11	1151.5	11	1151.5	6	2111.2	15	22	0.55	0.828519	0.825104	31	29	2	2	1	2 to 2	10	2 to 2
9187	0.806818	1	10	0	0.452083	3266.39	0.2423	4.09091	1.00276	1.65	0.692857	0	0.31839	0.15144	0.829754	0.981818	PR	2014	2014-06-13	17.9456	-66.6975	SW	OPEN	PVMT	DEEP	SW_OPEN_PVMT_DEEP	1	1	1	86962	29	2998.7	29	2998.7	16	5435.1	37	42	0.452083	0.738615	0.742711	68	55	3	3	1	3 to 3	5	3 to 3
9188	0.538095	0.952381	5	22	0.891667	3594.94	0.2819	4.47619	0.668776	1.57143	0.346429	0.483279	0.627977	0.166672	0.965363	1.07429	PR	2014	2014-05-27	17.9484	-66.9032	SW	OPEN	AGRF	SHLW	SW_OPEN_AGRF_SHLW	1	1	1	12667	11	1151.5	11	1151.5	6	2111.2	8	20	0.891667	0.775	0.76463	53	49	3	2	1	2 to 3	-5	2 to 2
9198	0.419118	1	4	41	0.327083	1952.86	0.2424	4.76471	0.520903	1.65	0.277143	0.900656	0.230356	0.0905404	0.830096	1.14353	PR	2014	2014-05-20	17.9681	-66.7723	SW	OPEN	AGRF	SHLW	SW_OPEN_AGRF_SHLW	1	1	1	12667	11	1151.5	11	1151.5	6	2111.2	9	12	0.327083	0.740742	0.745167	67	54	3	3	1	3 to 3	2	3 to 3
9154	0.9101	1	20	37	0.779167	1811.9	0.2827	3.33871	0.99461	2.35	1.05714	2.37164	1.49707	0.182697	1.07954	1.81626	PR	2014	2014-05-29	17.867	-67.124	SW	OPEN	AGRF	DEEP	SW_OPEN_AGRF_DEEP	1	1	1	13396	7	1913.7	7	1913.7	4	3349	72	87	0.779167	0.844264	0.83956	6	5	1	1	2	1 to 1	-1	1 to 1
9155	0.866667	0.967742	15	40	0.366667	1374.09	0.2748	2.8871	0.947143	2.27419	0.792857	2.56393	0.704501	0.138552	1.04937	1.57058	PR	2014	2014-05-29	17.872	-67.0763	SW	OPEN	PVMT	DEEP	SW_OPEN_PVMT_DEEP	1	1	1	86962	29	2998.7	29	2998.7	16	5435.1	59	77	0.366667	0.746973	0.735107	28	28	2	2	2	2 to 2	1	1 to 2
9156	0.904762	1	0	2	0.1375	285.516	0.2952	3.64286	0.988776	2.35	0	0.128197	0.264188	0.028789	1.12727	1.98171	PR	2014	2014-05-28	17.876	-67.1168	SW	OPEN	AGRF	DEEP	SW_OPEN_AGRF_DEEP	1	1	1	13396	7	1913.7	7	1913.7	4	3349	77	81	0.1375	0.510989	0.469401	98	98	4	4	2	4 to 4	-6	4 to 4
9157	0.816358	0.938272	5	27	0.516667	2279.9	0.3061	3.43827	0.892163	2.20494	0.264286	1.73066	0.992707	0.229885	1.1689	1.87042	PR	2014	2014-05-28	17.8962	-67.0072	SW	OPEN	AGRF	DEEP	SW_OPEN_AGRF_DEEP	1	1	1	13396	7	1913.7	7	1913.7	4	3349	54	62	0.516667	0.695853	0.669156	53	50	3	2	2	3 to 3	1	3 to 2
9160	0.844367	1	4	29	0.235417	2162.29	0.2997	3.63095	0.922773	2.35	0.211429	1.85885	0.452322	0.218027	1.14446	1.97524	PR	2014	2014-05-29	17.9018	-67.0699	SW	OPEN	PVMT	DEEP	SW_OPEN_PVMT_DEEP	1	1	1	86962	29	2998.7	29	2998.7	16	5435.1	49	55	0.235417	0.679423	0.653099	57	55	3	3	2	3 to 3	1	3 to 3
9161	0.844805	0.946429	6	24	0.425	2988.27	0.3061	3.58929	0.923251	2.22411	0.317143	1.53836	0.816581	0.301312	1.1689	1.95257	PR	2014	2014-05-28	17.905	-67.034	SW	OPEN	AGRF	DEEP	SW_OPEN_AGRF_DEEP	1	1	1	13396	7	1913.7	7	1913.7	4	3349	57	61	0.425	0.687541	0.660022	55	54	3	3	2	2 to 3	-3	2 to 3
9162	0.816667	0.9375	6	39	0.120833	176.536	0.3064	4.21875	0.8925	2.20312	0.317143	2.49984	0.232165	0.0178004	1.17004	2.295	PR	2014	2014-05-30	17.9044	-66.9287	SW	OPEN	PVMT	DEEP	SW_OPEN_PVMT_DEEP	1	1	1	86962	29	2998.7	29	2998.7	16	5435.1	42	42	0.120833	0.716211	0.691435	42	41	2	2	2	2 to 2	9	2 to 2
9164	0.770936	0.965517	3	23	0.110417	94.6665	0.3064	4.58621	0.842523	2.26897	0.158571	1.47426	0.212151	0.00954537	1.17004	2.4949	PR	2014	2014-05-30	17.9068	-66.9433	SW	OPEN	PVMT	DEEP	SW_OPEN_PVMT_DEEP	1	1	1	86962	29	2998.7	29	2998.7	16	5435.1	43	43	0.110417	0.642069	0.609955	70	72	3	3	2	3 to 3	5	3 to 3
9165	0.683824	0.941176	10	42	0.172917	115.05	0.284	4.17647	0.747321	2.21176	0.528571	2.69213	0.332236	0.0116006	1.0845	2.272	PR	2014	2014-05-27	17.9065	-66.916	SW	OPEN	PVMT	DEEP	SW_OPEN_PVMT_DEEP	1	1	1	86962	29	2998.7	29	2998.7	16	5435.1	40	42	0.172917	0.734996	0.719073	35	35	2	2	2	2 to 2	14	2 to 2
9174	0.833333	1	1	20	0.213636	281.686	0.3064	4.23077	0.910714	2.35	0.0528571	1.28197	0.410474	0.0284028	1.17004	2.30154	PR	2014	2014-05-27	17.9198	-66.9319	SW	OPEN	PVMT	DEEP	SW_OPEN_PVMT_DEEP	1	1	1	86962	29	2998.7	29	2998.7	16	5435.1	41	43	0.213636	0.632773	0.599739	76	76	3	3	2	3 to 3	1	4 to 3
9176	0.844444	0.8	0	27	0.120833	142.26	0.2819	4.2	0.922857	1.88	0	1.73066	0.232165	0.0143443	1.07648	2.2848	PR	2014	2014-05-30	17.9222	-66.9078	SW	OPEN	PVMT	DEEP	SW_OPEN_PVMT_DEEP	1	1	1	86962	29	2998.7	29	2998.7	16	5435.1	41	42	0.120833	0.605643	0.577573	82	82	4	4	2	4 to 4	4	4 to 4
9178	0.662626	0.977778	17	1	0.55	4746.48	0.2869	4.52222	0.724156	2.29778	0.898571	0.0640984	1.05675	0.478595	1.09558	2.46009	PR	2014	2014-05-28	17.9304	-67.0884	SW	OPEN	AGRF	SHLW	SW_OPEN_AGRF_SHLW	1	1	1	12667	11	1151.5	11	1151.5	6	2111.2	15	22	0.55	0.675147	0.652396	59	56	3	3	2	2 to 3	-18	2 to 3
9187	0.806818	1	10	0	0.452083	3266.39	0.2423	4.09091	0.881737	2.35	0.528571	0	0.868618	0.329355	0.925265	2.22545	PR	2014	2014-06-13	17.9456	-66.6975	SW	OPEN	PVMT	DEEP	SW_OPEN_PVMT_DEEP	1	1	1	86962	29	2998.7	29	2998.7	16	5435.1	37	42	0.452083	0.60324	0.587295	83	80	4	4	2	3 to 4	-10	3 to 4
9188	0.538095	0.952381	5	22	0.891667	3594.94	0.2819	4.47619	0.588061	2.2381	0.264286	1.41016	1.71322	0.362483	1.07648	2.43505	PR	2014	2014-05-27	17.9484	-66.9032	SW	OPEN	AGRF	SHLW	SW_OPEN_AGRF_SHLW	1	1	1	12667	11	1151.5	11	1151.5	6	2111.2	8	20	0.891667	0.750448	0.736709	26	27	1	2	2	2 to 1	22	2 to 2
9198	0.419118	1	4	41	0.327083	1952.86	0.2424	4.76471	0.458036	2.35	0.211429	2.62803	0.628447	0.196909	0.925647	2.592	PR	2014	2014-05-20	17.9681	-66.7723	SW	OPEN	AGRF	SHLW	SW_OPEN_AGRF_SHLW	1	1	1	12667	11	1151.5	11	1151.5	6	2111.2	9	12	0.327083	0.743207	0.741083	31	22	2	1	2	3 to 2	38	3 to 1
9154	0.9101	1	20	37	0.779167	1811.9	0.2827	3.33871	5.85065	4	1.42857	1.81967	0.532764	0.293725	4.87534	5.34194	PR	2014	2014-05-29	17.867	-67.124	SW	OPEN	AGRF	DEEP	SW_OPEN_AGRF_DEEP	1	1	1	13396	7	1913.7	7	1913.7	4	3349	72	87	0.779167	0.908731	0.9138	16	6	1	1	3	1 to 1	-11	1 to 1
9155	0.866667	0.967742	15	40	0.366667	1374.09	0.2748	2.8871	5.57143	3.87097	1.07143	1.96721	0.250712	0.222752	4.7391	4.61935	PR	2014	2014-05-29	17.872	-67.0763	SW	OPEN	PVMT	DEEP	SW_OPEN_PVMT_DEEP	1	1	1	86962	29	2998.7	29	2998.7	16	5435.1	59	77	0.366667	0.839861	0.833484	69	48	3	2	3	2 to 3	-40	1 to 2
9156	0.904762	1	0	2	0.1375	285.516	0.2952	3.64286	5.81633	4	0	0.0983607	0.0940171	0.0462846	5.09091	5.82857	PR	2014	2014-05-28	17.876	-67.1168	SW	OPEN	AGRF	DEEP	SW_OPEN_AGRF_DEEP	1	1	1	13396	7	1913.7	7	1913.7	4	3349	77	81	0.1375	0.78948	0.753317	89	88	4	4	3	4 to 4	3	4 to 4
9157	0.816358	0.938272	5	27	0.516667	2279.9	0.3061	3.43827	5.24802	3.75309	0.357143	1.32787	0.353276	0.369591	5.27889	5.50123	PR	2014	2014-05-28	17.8962	-67.0072	SW	OPEN	AGRF	DEEP	SW_OPEN_AGRF_DEEP	1	1	1	13396	7	1913.7	7	1913.7	4	3349	54	62	0.516667	0.835199	0.802009	71	75	3	3	3	3 to 3	-17	3 to 3
9160	0.844367	1	4	29	0.235417	2162.29	0.2997	3.63095	5.42807	4	0.285714	1.42623	0.160969	0.350526	5.16851	5.80952	PR	2014	2014-05-29	17.9018	-67.0699	SW	OPEN	PVMT	DEEP	SW_OPEN_PVMT_DEEP	1	1	1	86962	29	2998.7	29	2998.7	16	5435.1	49	55	0.235417	0.851777	0.828133	63	50	3	2	3	3 to 3	-5	3 to 2
9161	0.844805	0.946429	6	24	0.425	2988.27	0.3061	3.58929	5.43089	3.78571	0.428571	1.18033	0.290598	0.484424	5.27889	5.74286	PR	2014	2014-05-28	17.905	-67.034	SW	OPEN	AGRF	DEEP	SW_OPEN_AGRF_DEEP	1	1	1	13396	7	1913.7	7	1913.7	4	3349	57	61	0.425	0.851503	0.822553	64	60	3	3	3	2 to 3	-12	2 to 3
9162	0.816667	0.9375	6	39	0.120833	176.536	0.3064	4.21875	5.25	3.75	0.428571	1.91803	0.0826211	0.028618	5.28406	6.75	PR	2014	2014-05-30	17.9044	-66.9287	SW	OPEN	PVMT	DEEP	SW_OPEN_PVMT_DEEP	1	1	1	86962	29	2998.7	29	2998.7	16	5435.1	42	42	0.120833	0.884236	0.863552	29	26	2	1	3	2 to 2	22	2 to 1
9164	0.770936	0.965517	3	23	0.110417	94.6665	0.3064	4.58621	4.95602	3.86207	0.214286	1.13115	0.0754986	0.0153463	5.28406	7.33793	PR	2014	2014-05-30	17.9068	-66.9433	SW	OPEN	PVMT	DEEP	SW_OPEN_PVMT_DEEP	1	1	1	86962	29	2998.7	29	2998.7	16	5435.1	43	43	0.110417	0.861067	0.834358	46	47	2	2	3	3 to 2	29	3 to 2
9165	0.683824	0.941176	10	42	0.172917	115.05	0.284	4.17647	4.39601	3.76471	0.714286	2.06557	0.118234	0.0186505	4.89776	6.68235	PR	2014	2014-05-27	17.9065	-66.916	SW	OPEN	PVMT	DEEP	SW_OPEN_PVMT_DEEP	1	1	1	86962	29	2998.7	29	2998.7	16	5435.1	40	42	0.172917	0.852832	0.842303	58	41	3	2	3	2 to 3	-9	2 to 2
9174	0.833333	1	1	20	0.213636	281.686	0.3064	4.23077	5.35714	4	0.0714286	0.983607	0.146076	0.0456637	5.28406	6.76923	PR	2014	2014-05-27	17.9198	-66.9319	SW	OPEN	PVMT	DEEP	SW_OPEN_PVMT_DEEP	1	1	1	86962	29	2998.7	29	2998.7	16	5435.1	41	43	0.213636	0.852818	0.823965	59	57	3	3	3	3 to 3	18	4 to 3
9176	0.844444	0.8	0	27	0.120833	142.26	0.2819	4.2	5.42857	3.2	0	1.32787	0.0826211	0.0230615	4.86154	6.72	PR	2014	2014-05-30	17.9222	-66.9078	SW	OPEN	PVMT	DEEP	SW_OPEN_PVMT_DEEP	1	1	1	86962	29	2998.7	29	2998.7	16	5435.1	41	42	0.120833	0.814669	0.795934	82	77	4	3	3	4 to 4	4	4 to 3
9178	0.662626	0.977778	17	1	0.55	4746.48	0.2869	4.52222	4.25974	3.91111	1.21429	0.0491803	0.376068	0.769445	4.94777	7.23556	PR	2014	2014-05-28	17.9304	-67.0884	SW	OPEN	AGRF	SHLW	SW_OPEN_AGRF_SHLW	1	1	1	12667	11	1151.5	11	1151.5	6	2111.2	15	22	0.55	0.856806	0.844939	54	39	3	2	3	2 to 3	-13	2 to 2
9187	0.806818	1	10	0	0.452083	3266.39	0.2423	4.09091	5.18669	4	0.714286	0	0.309117	0.52951	4.17862	6.54545	PR	2014	2014-06-13	17.9456	-66.6975	SW	OPEN	PVMT	DEEP	SW_OPEN_PVMT_DEEP	1	1	1	86962	29	2998.7	29	2998.7	16	5435.1	37	42	0.452083	0.807894	0.819787	84	62	4	3	3	3 to 4	-11	3 to 3
9188	0.538095	0.952381	5	22	0.891667	3594.94	0.2819	4.47619	3.45918	3.80952	0.357143	1.08197	0.609687	0.582771	4.86154	7.1619	PR	2014	2014-05-27	17.9484	-66.9032	SW	OPEN	AGRF	SHLW	SW_OPEN_AGRF_SHLW	1	1	1	12667	11	1151.5	11	1151.5	6	2111.2	8	20	0.891667	0.82521	0.809216	75	71	3	3	3	2 to 3	-27	2 to 3
9198	0.419118	1	4	41	0.327083	1952.86	0.2424	4.76471	2.69433	4	0.285714	2.01639	0.223647	0.316575	4.18034	7.62353	PR	2014	2014-05-20	17.9681	-66.7723	SW	OPEN	AGRF	SHLW	SW_OPEN_AGRF_SHLW	1	1	1	12667	11	1151.5	11	1151.5	6	2111.2	9	12	0.327083	0.803258	0.813864	86	66	4	3	3	3 to 4	-17	3 to 3
9154	0.9101	1	20	37	0.779167	1811.9	0.2827	3.33871	1.46266	1.3	0.785714	0.727869	0.532764	0.0822431	1.11436	1.13516	PR	2014	2014-05-29	17.867	-67.124	SW	OPEN	AGRF	DEEP	SW_OPEN_AGRF_DEEP	1	1	1	13396	7	1913.7	7	1913.7	4	3349	72	87	0.779167	0.942193	0.957542	6	3	1	1	4	1 to 1	-1	1 to 1
9155	0.866667	0.967742	15	40	0.366667	1374.09	0.2748	2.8871	1.39286	1.25806	0.589286	0.786885	0.250712	0.0623706	1.08322	0.981613	PR	2014	2014-05-29	17.872	-67.0763	SW	OPEN	PVMT	DEEP	SW_OPEN_PVMT_DEEP	1	1	1	86962	29	2998.7	29	2998.7	16	5435.1	59	77	0.366667	0.845112	0.845583	33	29	2	2	4	2 to 2	-4	1 to 2
9156	0.904762	1	0	2	0.1375	285.516	0.2952	3.64286	1.45408	1.3	0	0.0393443	0.0940171	0.0129597	1.16364	1.23857	PR	2014	2014-05-28	17.876	-67.1168	SW	OPEN	AGRF	DEEP	SW_OPEN_AGRF_DEEP	1	1	1	13396	7	1913.7	7	1913.7	4	3349	77	81	0.1375	0.699655	0.657645	92	90	4	4	4	4 to 4	0	4 to 4
9157	0.816358	0.938272	5	27	0.516667	2279.9	0.3061	3.43827	1.312	1.21975	0.196429	0.531148	0.353276	0.103485	1.2066	1.16901	PR	2014	2014-05-28	17.8962	-67.0072	SW	OPEN	AGRF	DEEP	SW_OPEN_AGRF_DEEP	1	1	1	13396	7	1913.7	7	1913.7	4	3349	54	62	0.516667	0.803773	0.776199	57	57	3	3	4	3 to 3	-3	3 to 3
9160	0.844367	1	4	29	0.235417	2162.29	0.2997	3.63095	1.35702	1.3	0.157143	0.570492	0.160969	0.0981474	1.18137	1.23452	PR	2014	2014-05-29	17.9018	-67.0699	SW	OPEN	PVMT	DEEP	SW_OPEN_PVMT_DEEP	1	1	1	86962	29	2998.7	29	2998.7	16	5435.1	49	55	0.235417	0.799545	0.775116	60	58	3	3	4	3 to 3	-2	3 to 3
9161	0.844805	0.946429	6	24	0.425	2988.27	0.3061	3.58929	1.35772	1.23036	0.235714	0.472131	0.290598	0.135639	1.2066	1.22036	PR	2014	2014-05-28	17.905	-67.034	SW	OPEN	AGRF	DEEP	SW_OPEN_AGRF_DEEP	1	1	1	13396	7	1913.7	7	1913.7	4	3349	57	61	0.425	0.811348	0.785321	53	54	3	3	4	2 to 3	-1	2 to 3
9162	0.816667	0.9375	6	39	0.120833	176.536	0.3064	4.21875	1.3125	1.21875	0.235714	0.767213	0.0826211	0.00801304	1.20779	1.43437	PR	2014	2014-05-30	17.9044	-66.9287	SW	OPEN	PVMT	DEEP	SW_OPEN_PVMT_DEEP	1	1	1	86962	29	2998.7	29	2998.7	16	5435.1	42	42	0.120833	0.826898	0.803858	46	45	2	2	4	2 to 2	5	2 to 2
9164	0.770936	0.965517	3	23	0.110417	94.6665	0.3064	4.58621	1.239	1.25517	0.117857	0.452459	0.0754986	0.00429695	1.20779	1.55931	PR	2014	2014-05-30	17.9068	-66.9433	SW	OPEN	PVMT	DEEP	SW_OPEN_PVMT_DEEP	1	1	1	86962	29	2998.7	29	2998.7	16	5435.1	43	43	0.110417	0.77998	0.747359	71	71	3	3	4	3 to 3	4	3 to 3
9165	0.683824	0.941176	10	42	0.172917	115.05	0.284	4.17647	1.099	1.22353	0.392857	0.82623	0.118234	0.00522215	1.11949	1.42	PR	2014	2014-05-27	17.9065	-66.916	SW	OPEN	PVMT	DEEP	SW_OPEN_PVMT_DEEP	1	1	1	86962	29	2998.7	29	2998.7	16	5435.1	40	42	0.172917	0.818663	0.807972	51	43	2	2	4	2 to 2	-2	2 to 2
9174	0.833333	1	1	20	0.213636	281.686	0.3064	4.23077	1.33929	1.3	0.0392857	0.393443	0.146076	0.0127858	1.20779	1.43846	PR	2014	2014-05-27	17.9198	-66.9319	SW	OPEN	PVMT	DEEP	SW_OPEN_PVMT_DEEP	1	1	1	86962	29	2998.7	29	2998.7	16	5435.1	41	43	0.213636	0.775459	0.741915	74	73	3	3	4	3 to 3	3	4 to 3
9176	0.844444	0.8	0	27	0.120833	142.26	0.2819	4.2	1.35714	1.04	0	0.531148	0.0826211	0.00645723	1.11121	1.428	PR	2014	2014-05-30	17.9222	-66.9078	SW	OPEN	PVMT	DEEP	SW_OPEN_PVMT_DEEP	1	1	1	86962	29	2998.7	29	2998.7	16	5435.1	41	42	0.120833	0.733165	0.706328	86	82	4	4	4	4 to 4	0	4 to 4
9178	0.662626	0.977778	17	1	0.55	4746.48	0.2869	4.52222	1.06494	1.27111	0.667857	0.0196721	0.376068	0.215445	1.13092	1.53756	PR	2014	2014-05-28	17.9304	-67.0884	SW	OPEN	AGRF	SHLW	SW_OPEN_AGRF_SHLW	1	1	1	12667	11	1151.5	11	1151.5	6	2111.2	15	22	0.55	0.829087	0.818708	45	35	2	2	4	2 to 2	-4	2 to 2
9187	0.806818	1	10	0	0.452083	3266.39	0.2423	4.09091	1.29667	1.3	0.392857	0	0.309117	0.148263	0.955112	1.39091	PR	2014	2014-06-13	17.9456	-66.6975	SW	OPEN	PVMT	DEEP	SW_OPEN_PVMT_DEEP	1	1	1	86962	29	2998.7	29	2998.7	16	5435.1	37	42	0.452083	0.764351	0.768685	78	62	4	3	4	3 to 4	-5	3 to 3
9188	0.538095	0.952381	5	22	0.891667	3594.94	0.2819	4.47619	0.864796	1.2381	0.196429	0.432787	0.609687	0.163176	1.11121	1.5219	PR	2014	2014-05-27	17.9484	-66.9032	SW	OPEN	AGRF	SHLW	SW_OPEN_AGRF_SHLW	1	1	1	12667	11	1151.5	11	1151.5	6	2111.2	8	20	0.891667	0.809892	0.798724	54	48	3	2	4	2 to 3	-6	2 to 2
9198	0.419118	1	4	41	0.327083	1952.86	0.2424	4.76471	0.673582	1.3	0.157143	0.806557	0.223647	0.0886409	0.955506	1.62	PR	2014	2014-05-20	17.9681	-66.7723	SW	OPEN	AGRF	SHLW	SW_OPEN_AGRF_SHLW	1	1	1	12667	11	1151.5	11	1151.5	6	2111.2	9	12	0.327083	0.768592	0.77373	76	59	3	3	4	3 to 3	-7	3 to 3
9154	0.9101	1	20	37	0.779167	1811.9	0.2827	3.33871	1.95022	1.6	0.857143	0.84918	0.532764	0.105741	1.53225	1.60258	PR	2014	2014-05-29	17.867	-67.124	SW	OPEN	AGRF	DEEP	SW_OPEN_AGRF_DEEP	1	1	1	13396	7	1913.7	7	1913.7	4	3349	72	87	0.779167	0.931998	0.944631	6	3	1	1	5	1 to 1	-1	1 to 1
9155	0.866667	0.967742	15	40	0.366667	1374.09	0.2748	2.8871	1.85714	1.54839	0.642857	0.918033	0.250712	0.0801908	1.48943	1.38581	PR	2014	2014-05-29	17.872	-67.0763	SW	OPEN	PVMT	DEEP	SW_OPEN_PVMT_DEEP	1	1	1	86962	29	2998.7	29	2998.7	16	5435.1	59	77	0.366667	0.843512	0.842012	41	28	2	2	5	2 to 2	-12	1 to 2
9156	0.904762	1	0	2	0.1375	285.516	0.2952	3.64286	1.93878	1.6	0	0.0459016	0.0940171	0.0166625	1.6	1.74857	PR	2014	2014-05-28	17.876	-67.1168	SW	OPEN	AGRF	DEEP	SW_OPEN_AGRF_DEEP	1	1	1	13396	7	1913.7	7	1913.7	4	3349	77	81	0.1375	0.727023	0.685884	91	90	4	4	5	4 to 4	1	4 to 4
9157	0.816358	0.938272	5	27	0.516667	2279.9	0.3061	3.43827	1.74934	1.50123	0.214286	0.619672	0.353276	0.133053	1.65908	1.65037	PR	2014	2014-05-28	17.8962	-67.0072	SW	OPEN	AGRF	DEEP	SW_OPEN_AGRF_DEEP	1	1	1	13396	7	1913.7	7	1913.7	4	3349	54	62	0.516667	0.813348	0.783817	64	59	3	3	5	3 to 3	-10	3 to 3
9160	0.844367	1	4	29	0.235417	2162.29	0.2997	3.63095	1.80936	1.6	0.171429	0.665574	0.160969	0.12619	1.62439	1.74286	PR	2014	2014-05-29	17.9018	-67.0699	SW	OPEN	PVMT	DEEP	SW_OPEN_PVMT_DEEP	1	1	1	86962	29	2998.7	29	2998.7	16	5435.1	49	55	0.235417	0.815459	0.790765	60	56	3	3	5	3 to 3	-2	3 to 3
9161	0.844805	0.946429	6	24	0.425	2988.27	0.3061	3.58929	1.8103	1.51429	0.257143	0.55082	0.290598	0.174393	1.65908	1.72286	PR	2014	2014-05-28	17.905	-67.034	SW	OPEN	AGRF	DEEP	SW_OPEN_AGRF_DEEP	1	1	1	13396	7	1913.7	7	1913.7	4	3349	57	61	0.425	0.823583	0.796311	54	54	3	3	5	2 to 3	-2	2 to 3
9162	0.816667	0.9375	6	39	0.120833	176.536	0.3064	4.21875	1.75	1.5	0.257143	0.895082	0.0826211	0.0103025	1.6607	2.025	PR	2014	2014-05-30	17.9044	-66.9287	SW	OPEN	PVMT	DEEP	SW_OPEN_PVMT_DEEP	1	1	1	86962	29	2998.7	29	2998.7	16	5435.1	42	42	0.120833	0.844368	0.821478	40	42	2	2	5	2 to 2	11	2 to 2
9164	0.770936	0.965517	3	23	0.110417	94.6665	0.3064	4.58621	1.65201	1.54483	0.128571	0.527869	0.0754986	0.00552465	1.6607	2.20138	PR	2014	2014-05-30	17.9068	-66.9433	SW	OPEN	PVMT	DEEP	SW_OPEN_PVMT_DEEP	1	1	1	86962	29	2998.7	29	2998.7	16	5435.1	43	43	0.110417	0.804685	0.773038	67	67	3	3	5	3 to 3	8	3 to 3
9165	0.683824	0.941176	10	42	0.172917	115.05	0.284	4.17647	1.46534	1.50588	0.428571	0.963934	0.118234	0.00671419	1.5393	2.00471	PR	2014	2014-05-27	17.9065	-66.916	SW	OPEN	PVMT	DEEP	SW_OPEN_PVMT_DEEP	1	1	1	86962	29	2998.7	29	2998.7	16	5435.1	40	42	0.172917	0.829074	0.818105	51	44	2	2	5	2 to 2	-2	2 to 2
9174	0.833333	1	1	20	0.213636	281.686	0.3064	4.23077	1.78571	1.6	0.0428571	0.459016	0.146076	0.0164389	1.6607	2.03077	PR	2014	2014-05-27	17.9198	-66.9319	SW	OPEN	PVMT	DEEP	SW_OPEN_PVMT_DEEP	1	1	1	86962	29	2998.7	29	2998.7	16	5435.1	41	43	0.213636	0.799029	0.766133	71	72	3	3	5	3 to 3	6	4 to 3
9176	0.844444	0.8	0	27	0.120833	142.26	0.2819	4.2	1.80952	1.28	0	0.619672	0.0826211	0.00830216	1.52791	2.016	PR	2014	2014-05-30	17.9222	-66.9078	SW	OPEN	PVMT	DEEP	SW_OPEN_PVMT_DEEP	1	1	1	86962	29	2998.7	29	2998.7	16	5435.1	41	42	0.120833	0.757997	0.732777	86	82	4	4	5	4 to 4	0	4 to 4
9178	0.662626	0.977778	17	1	0.55	4746.48	0.2869	4.52222	1.41991	1.56444	0.728571	0.0229508	0.376068	0.277	1.55501	2.17067	PR	2014	2014-05-28	17.9304	-67.0884	SW	OPEN	AGRF	SHLW	SW_OPEN_AGRF_SHLW	1	1	1	12667	11	1151.5	11	1151.5	6	2111.2	15	22	0.55	0.837533	0.82645	47	37	2	2	5	2 to 2	-6	2 to 2
9187	0.806818	1	10	0	0.452083	3266.39	0.2423	4.09091	1.7289	1.6	0.428571	0	0.309117	0.190624	1.31328	1.96364	PR	2014	2014-06-13	17.9456	-66.6975	SW	OPEN	PVMT	DEEP	SW_OPEN_PVMT_DEEP	1	1	1	86962	29	2998.7	29	2998.7	16	5435.1	37	42	0.452083	0.777617	0.783768	81	60	4	3	5	3 to 4	-8	3 to 3
9188	0.538095	0.952381	5	22	0.891667	3594.94	0.2819	4.47619	1.15306	1.52381	0.214286	0.504918	0.609687	0.209797	1.52791	2.14857	PR	2014	2014-05-27	17.9484	-66.9032	SW	OPEN	AGRF	SHLW	SW_OPEN_AGRF_SHLW	1	1	1	12667	11	1151.5	11	1151.5	6	2111.2	8	20	0.891667	0.814559	0.801821	62	51	3	2	5	2 to 3	-14	2 to 2
9198	0.419118	1	4	41	0.327083	1952.86	0.2424	4.76471	0.898109	1.6	0.171429	0.940984	0.223647	0.113967	1.31382	2.28706	PR	2014	2014-05-20	17.9681	-66.7723	SW	OPEN	AGRF	SHLW	SW_OPEN_AGRF_SHLW	1	1	1	12667	11	1151.5	11	1151.5	6	2111.2	9	12	0.327083	0.779154	0.785576	80	58	4	3	5	3 to 4	-11	3 to 3
9154	0.9101	1	20	37	0.779167	1811.9	0.2827	3.33871	1.36515	1.8	1.57143	1.21311	1.27863	0.0939921	0.835772	0.667742	PR	2014	2014-05-29	17.867	-67.124	SW	OPEN	AGRF	DEEP	SW_OPEN_AGRF_DEEP	1	1	1	13396	7	1913.7	7	1913.7	4	3349	72	87	0.779167	0.937533	0.94259	5	4	1	1	6	1 to 1	0	1 to 1
9155	0.866667	0.967742	15	40	0.366667	1374.09	0.2748	2.8871	1.3	1.74194	1.17857	1.31148	0.601709	0.0712807	0.812417	0.577419	PR	2014	2014-05-29	17.872	-67.0763	SW	OPEN	PVMT	DEEP	SW_OPEN_PVMT_DEEP	1	1	1	86962	29	2998.7	29	2998.7	16	5435.1	59	77	0.366667	0.806766	0.800121	24	23	1	1	6	2 to 1	5	1 to 1
9156	0.904762	1	0	2	0.1375	285.516	0.2952	3.64286	1.35714	1.8	0	0.0655738	0.225641	0.0148111	0.872727	0.728571	PR	2014	2014-05-28	17.876	-67.1168	SW	OPEN	AGRF	DEEP	SW_OPEN_AGRF_DEEP	1	1	1	13396	7	1913.7	7	1913.7	4	3349	77	81	0.1375	0.537978	0.494501	96	95	4	4	6	4 to 4	-4	4 to 4
9157	0.816358	0.938272	5	27	0.516667	2279.9	0.3061	3.43827	1.22454	1.68889	0.392857	0.885246	0.847863	0.118269	0.904952	0.687654	PR	2014	2014-05-28	17.8962	-67.0072	SW	OPEN	AGRF	DEEP	SW_OPEN_AGRF_DEEP	1	1	1	13396	7	1913.7	7	1913.7	4	3349	54	62	0.516667	0.717054	0.689573	49	47	2	2	6	3 to 2	5	3 to 2
9160	0.844367	1	4	29	0.235417	2162.29	0.2997	3.63095	1.26655	1.8	0.314286	0.95082	0.386325	0.112168	0.886031	0.72619	PR	2014	2014-05-29	17.9018	-67.0699	SW	OPEN	PVMT	DEEP	SW_OPEN_PVMT_DEEP	1	1	1	86962	29	2998.7	29	2998.7	16	5435.1	49	55	0.235417	0.684347	0.655483	60	60	3	3	6	3 to 3	-2	3 to 3
9161	0.844805	0.946429	6	24	0.425	2988.27	0.3061	3.58929	1.26721	1.70357	0.471429	0.786885	0.697436	0.155016	0.904952	0.717857	PR	2014	2014-05-28	17.905	-67.034	SW	OPEN	AGRF	DEEP	SW_OPEN_AGRF_DEEP	1	1	1	13396	7	1913.7	7	1913.7	4	3349	57	61	0.425	0.712177	0.684157	51	48	2	2	6	2 to 2	1	2 to 2
9162	0.816667	0.9375	6	39	0.120833	176.536	0.3064	4.21875	1.225	1.6875	0.471429	1.27869	0.198291	0.00915776	0.905839	0.84375	PR	2014	2014-05-30	17.9044	-66.9287	SW	OPEN	PVMT	DEEP	SW_OPEN_PVMT_DEEP	1	1	1	86962	29	2998.7	29	2998.7	16	5435.1	42	42	0.120833	0.70318	0.67406	53	53	3	3	6	2 to 3	-2	2 to 3
9164	0.770936	0.965517	3	23	0.110417	94.6665	0.3064	4.58621	1.1564	1.73793	0.235714	0.754098	0.181197	0.0049108	0.905839	0.917241	PR	2014	2014-05-30	17.9068	-66.9433	SW	OPEN	PVMT	DEEP	SW_OPEN_PVMT_DEEP	1	1	1	86962	29	2998.7	29	2998.7	16	5435.1	43	43	0.110417	0.626026	0.588376	80	79	4	4	6	3 to 4	-5	3 to 4
9165	0.683824	0.941176	10	42	0.172917	115.05	0.284	4.17647	1.02574	1.69412	0.785714	1.37705	0.283761	0.00596817	0.839616	0.835294	PR	2014	2014-05-27	17.9065	-66.916	SW	OPEN	PVMT	DEEP	SW_OPEN_PVMT_DEEP	1	1	1	86962	29	2998.7	29	2998.7	16	5435.1	40	42	0.172917	0.727357	0.708723	46	45	2	2	6	2 to 2	3	2 to 2
9174	0.833333	1	1	20	0.213636	281.686	0.3064	4.23077	1.25	1.8	0.0785714	0.655738	0.350583	0.0146124	0.905839	0.846154	PR	2014	2014-05-27	17.9198	-66.9319	SW	OPEN	PVMT	DEEP	SW_OPEN_PVMT_DEEP	1	1	1	86962	29	2998.7	29	2998.7	16	5435.1	41	43	0.213636	0.626893	0.589339	79	78	4	4	6	3 to 4	-2	4 to 4
9176	0.844444	0.8	0	27	0.120833	142.26	0.2819	4.2	1.26667	1.44	0	0.885246	0.198291	0.0073797	0.833407	0.84	PR	2014	2014-05-30	17.9222	-66.9078	SW	OPEN	PVMT	DEEP	SW_OPEN_PVMT_DEEP	1	1	1	86962	29	2998.7	29	2998.7	16	5435.1	41	42	0.120833	0.581162	0.547097	88	86	4	4	6	4 to 4	-2	4 to 4
9178	0.662626	0.977778	17	1	0.55	4746.48	0.2869	4.52222	0.993939	1.76	1.33571	0.0327869	0.902564	0.246222	0.848189	0.904444	PR	2014	2014-05-28	17.9304	-67.0884	SW	OPEN	AGRF	SHLW	SW_OPEN_AGRF_SHLW	1	1	1	12667	11	1151.5	11	1151.5	6	2111.2	15	22	0.55	0.746117	0.728546	39	38	2	2	6	2 to 2	2	2 to 2
9187	0.806818	1	10	0	0.452083	3266.39	0.2423	4.09091	1.21023	1.8	0.785714	0	0.74188	0.169443	0.716334	0.818182	PR	2014	2014-06-13	17.9456	-66.6975	SW	OPEN	PVMT	DEEP	SW_OPEN_PVMT_DEEP	1	1	1	86962	29	2998.7	29	2998.7	16	5435.1	37	42	0.452083	0.66304	0.651838	67	63	3	3	6	3 to 3	6	3 to 3
9188	0.538095	0.952381	5	22	0.891667	3594.94	0.2819	4.47619	0.807143	1.71429	0.392857	0.721311	1.46325	0.186487	0.833407	0.895238	PR	2014	2014-05-27	17.9484	-66.9032	SW	OPEN	AGRF	SHLW	SW_OPEN_AGRF_SHLW	1	1	1	12667	11	1151.5	11	1151.5	6	2111.2	8	20	0.891667	0.745067	0.729123	41	37	2	2	6	2 to 2	7	2 to 2
9198	0.419118	1	4	41	0.327083	1952.86	0.2424	4.76471	0.628676	1.8	0.314286	1.34426	0.536752	0.101304	0.71663	0.952941	PR	2014	2014-05-20	17.9681	-66.7723	SW	OPEN	AGRF	SHLW	SW_OPEN_AGRF_SHLW	1	1	1	12667	11	1151.5	11	1151.5	6	2111.2	9	12	0.327083	0.6793	0.669861	62	56	3	3	6	3 to 3	7	3 to 3
9154	0.9101	1	20	37	0.779167	1811.9	0.2827	3.33871	1.34631	1.28061	0.837837	0.851016	0.532764	0.082542	1.14746	1.22779	PR	2014	2014-05-29	17.867	-67.124	SW	OPEN	AGRF	DEEP	SW_OPEN_AGRF_DEEP	1	1	1	13396	7	1913.7	7	1913.7	4	3349	72	87	0.779167	0.935288	0.954116	6	5	1	1	7	1 to 1	-1	1 to 1
9155	0.866667	0.967742	15	40	0.366667	1374.09	0.2748	2.8871	1.28205	1.2393	0.628377	0.920017	0.250712	0.0625974	1.1154	1.06171	PR	2014	2014-05-29	17.872	-67.0763	SW	OPEN	PVMT	DEEP	SW_OPEN_PVMT_DEEP	1	1	1	86962	29	2998.7	29	2998.7	16	5435.1	59	77	0.366667	0.839772	0.843491	34	28	2	2	7	2 to 2	-5	1 to 2
9156	0.904762	1	0	2	0.1375	285.516	0.2952	3.64286	1.33841	1.28061	0	0.0460009	0.0940171	0.0130068	1.1982	1.33964	PR	2014	2014-05-28	17.876	-67.1168	SW	OPEN	AGRF	DEEP	SW_OPEN_AGRF_DEEP	1	1	1	13396	7	1913.7	7	1913.7	4	3349	77	81	0.1375	0.679722	0.636972	93	94	4	4	7	4 to 4	-1	4 to 4
9157	0.816358	0.938272	5	27	0.516667	2279.9	0.3061	3.43827	1.20763	1.20156	0.209459	0.621012	0.353276	0.103862	1.24244	1.2644	PR	2014	2014-05-28	17.8962	-67.0072	SW	OPEN	AGRF	DEEP	SW_OPEN_AGRF_DEEP	1	1	1	13396	7	1913.7	7	1913.7	4	3349	54	62	0.516667	0.794134	0.768578	59	59	3	3	7	3 to 3	-5	3 to 3
9160	0.844367	1	4	29	0.235417	2162.29	0.2997	3.63095	1.24907	1.28061	0.167567	0.667012	0.160969	0.0985042	1.21646	1.33526	PR	2014	2014-05-29	17.9018	-67.0699	SW	OPEN	PVMT	DEEP	SW_OPEN_PVMT_DEEP	1	1	1	86962	29	2998.7	29	2998.7	16	5435.1	49	55	0.235417	0.790525	0.768235	61	60	3	3	7	3 to 3	-3	3 to 3
9161	0.844805	0.946429	6	24	0.425	2988.27	0.3061	3.58929	1.24971	1.212	0.251351	0.55201	0.290598	0.136132	1.24244	1.31994	PR	2014	2014-05-28	17.905	-67.034	SW	OPEN	AGRF	DEEP	SW_OPEN_AGRF_DEEP	1	1	1	13396	7	1913.7	7	1913.7	4	3349	57	61	0.425	0.800604	0.776408	57	57	3	3	7	2 to 3	-5	2 to 3
9162	0.816667	0.9375	6	39	0.120833	176.536	0.3064	4.21875	1.20809	1.20057	0.251351	0.897017	0.0826211	0.00804217	1.24366	1.55142	PR	2014	2014-05-30	17.9044	-66.9287	SW	OPEN	PVMT	DEEP	SW_OPEN_PVMT_DEEP	1	1	1	86962	29	2998.7	29	2998.7	16	5435.1	42	42	0.120833	0.824744	0.805434	42	42	2	2	7	2 to 2	9	2 to 2
9164	0.770936	0.965517	3	23	0.110417	94.6665	0.3064	4.58621	1.14044	1.23645	0.125675	0.52901	0.0754986	0.00431257	1.24366	1.68655	PR	2014	2014-05-30	17.9068	-66.9433	SW	OPEN	PVMT	DEEP	SW_OPEN_PVMT_DEEP	1	1	1	86962	29	2998.7	29	2998.7	16	5435.1	43	43	0.110417	0.773389	0.743285	70	67	3	3	7	3 to 3	5	3 to 3
9165	0.683824	0.941176	10	42	0.172917	115.05	0.284	4.17647	1.01158	1.20528	0.418918	0.966018	0.118234	0.00524114	1.15274	1.53587	PR	2014	2014-05-27	17.9065	-66.916	SW	OPEN	PVMT	DEEP	SW_OPEN_PVMT_DEEP	1	1	1	86962	29	2998.7	29	2998.7	16	5435.1	40	42	0.172917	0.821045	0.815043	46	36	2	2	7	2 to 2	3	2 to 2
9174	0.833333	1	1	20	0.213636	281.686	0.3064	4.23077	1.23274	1.28061	0.0418918	0.460009	0.146076	0.0128323	1.24366	1.55584	PR	2014	2014-05-27	17.9198	-66.9319	SW	OPEN	PVMT	DEEP	SW_OPEN_PVMT_DEEP	1	1	1	86962	29	2998.7	29	2998.7	16	5435.1	41	43	0.213636	0.764693	0.732761	74	75	3	3	7	3 to 3	3	4 to 3
9176	0.844444	0.8	0	27	0.120833	142.26	0.2819	4.2	1.24918	1.02448	0	0.621012	0.0826211	0.00648071	1.14422	1.54453	PR	2014	2014-05-30	17.9222	-66.9078	SW	OPEN	PVMT	DEEP	SW_OPEN_PVMT_DEEP	1	1	1	86962	29	2998.7	29	2998.7	16	5435.1	41	42	0.120833	0.726144	0.701514	84	81	4	4	7	4 to 4	2	4 to 4
9178	0.662626	0.977778	17	1	0.55	4746.48	0.2869	4.52222	0.980219	1.25215	0.712161	0.0230004	0.376068	0.216228	1.16451	1.66302	PR	2014	2014-05-28	17.9304	-67.0884	SW	OPEN	AGRF	SHLW	SW_OPEN_AGRF_SHLW	1	1	1	12667	11	1151.5	11	1151.5	6	2111.2	15	22	0.55	0.817651	0.809111	49	40	2	2	7	2 to 2	-8	2 to 2
9187	0.806818	1	10	0	0.452083	3266.39	0.2423	4.09091	1.19352	1.28061	0.418918	0	0.309117	0.148802	0.983481	1.50441	PR	2014	2014-06-13	17.9456	-66.6975	SW	OPEN	PVMT	DEEP	SW_OPEN_PVMT_DEEP	1	1	1	86962	29	2998.7	29	2998.7	16	5435.1	37	42	0.452083	0.747436	0.752183	79	66	4	3	7	3 to 4	-6	3 to 3
9188	0.538095	0.952381	5	22	0.891667	3594.94	0.2819	4.47619	0.796001	1.21962	0.209459	0.506009	0.609687	0.163769	1.14422	1.64609	PR	2014	2014-05-27	17.9484	-66.9032	SW	OPEN	AGRF	SHLW	SW_OPEN_AGRF_SHLW	1	1	1	12667	11	1151.5	11	1151.5	6	2111.2	8	20	0.891667	0.80581	0.797926	55	46	3	2	7	2 to 3	-7	2 to 2
9198	0.419118	1	4	41	0.327083	1952.86	0.2424	4.76471	0.619998	1.28061	0.167567	0.943018	0.223647	0.0889632	0.983887	1.75219	PR	2014	2014-05-20	17.9681	-66.7723	SW	OPEN	AGRF	SHLW	SW_OPEN_AGRF_SHLW	1	1	1	12667	11	1151.5	11	1151.5	6	2111.2	9	12	0.327083	0.77573	0.786361	68	51	3	2	7	3 to 3	1	3 to 2
9154	0.9101	1	20	37	0.779167	1811.9	0.2827	3.33871	1.27686	1.20839	0.891565	0.845025	0.532764	0.0789785	1.06387	1.12015	PR	2014	2014-05-29	17.867	-67.124	SW	OPEN	AGRF	DEEP	SW_OPEN_AGRF_DEEP	1	1	1	13396	7	1913.7	7	1913.7	4	3349	72	87	0.779167	0.942958	0.961347	5	4	1	1	8	1 to 1	0	1 to 1
9155	0.866667	0.967742	15	40	0.366667	1374.09	0.2748	2.8871	1.21592	1.16941	0.668674	0.913541	0.250712	0.0598949	1.03414	0.968633	PR	2014	2014-05-29	17.872	-67.0763	SW	OPEN	PVMT	DEEP	SW_OPEN_PVMT_DEEP	1	1	1	86962	29	2998.7	29	2998.7	16	5435.1	59	77	0.366667	0.84397	0.847197	30	25	2	1	8	2 to 2	-1	1 to 1
9156	0.904762	1	0	2	0.1375	285.516	0.2952	3.64286	1.26937	1.20839	0	0.045677	0.0940171	0.0124453	1.11091	1.22219	PR	2014	2014-05-28	17.876	-67.1168	SW	OPEN	AGRF	DEEP	SW_OPEN_AGRF_DEEP	1	1	1	13396	7	1913.7	7	1913.7	4	3349	77	81	0.1375	0.66688	0.621996	93	94	4	4	8	4 to 4	-1	4 to 4
9157	0.816358	0.938272	5	27	0.516667	2279.9	0.3061	3.43827	1.14534	1.1338	0.222891	0.61664	0.353276	0.0993777	1.15193	1.15355	PR	2014	2014-05-28	17.8962	-67.0072	SW	OPEN	AGRF	DEEP	SW_OPEN_AGRF_DEEP	1	1	1	13396	7	1913.7	7	1913.7	4	3349	54	62	0.516667	0.789669	0.762924	58	58	3	3	8	3 to 3	-4	3 to 3
9160	0.844367	1	4	29	0.235417	2162.29	0.2997	3.63095	1.18464	1.20839	0.178313	0.662317	0.160969	0.0942515	1.12784	1.2182	PR	2014	2014-05-29	17.9018	-67.0699	SW	OPEN	PVMT	DEEP	SW_OPEN_PVMT_DEEP	1	1	1	86962	29	2998.7	29	2998.7	16	5435.1	49	55	0.235417	0.78404	0.76005	60	60	3	3	8	3 to 3	-2	3 to 3
9161	0.844805	0.946429	6	24	0.425	2988.27	0.3061	3.58929	1.18525	1.14366	0.26747	0.548125	0.290598	0.130255	1.15193	1.20422	PR	2014	2014-05-28	17.905	-67.034	SW	OPEN	AGRF	DEEP	SW_OPEN_AGRF_DEEP	1	1	1	13396	7	1913.7	7	1913.7	4	3349	57	61	0.425	0.795674	0.770141	56	57	3	3	8	2 to 3	-4	2 to 3
9162	0.816667	0.9375	6	39	0.120833	176.536	0.3064	4.21875	1.14577	1.13287	0.26747	0.890702	0.0826211	0.00769497	1.15305	1.41541	PR	2014	2014-05-30	17.9044	-66.9287	SW	OPEN	PVMT	DEEP	SW_OPEN_PVMT_DEEP	1	1	1	86962	29	2998.7	29	2998.7	16	5435.1	42	42	0.120833	0.819067	0.798069	42	43	2	2	8	2 to 2	9	2 to 2
9164	0.770936	0.965517	3	23	0.110417	94.6665	0.3064	4.58621	1.08161	1.16672	0.133735	0.525286	0.0754986	0.00412639	1.15305	1.53869	PR	2014	2014-05-30	17.9068	-66.9433	SW	OPEN	PVMT	DEEP	SW_OPEN_PVMT_DEEP	1	1	1	86962	29	2998.7	29	2998.7	16	5435.1	43	43	0.110417	0.763053	0.730759	70	68	3	3	8	3 to 3	5	3 to 3
9165	0.683824	0.941176	10	42	0.172917	115.05	0.284	4.17647	0.959396	1.13731	0.445783	0.959218	0.118234	0.00501486	1.06876	1.40122	PR	2014	2014-05-27	17.9065	-66.916	SW	OPEN	PVMT	DEEP	SW_OPEN_PVMT_DEEP	1	1	1	86962	29	2998.7	29	2998.7	16	5435.1	40	42	0.172917	0.818979	0.811575	43	34	2	2	8	2 to 2	6	2 to 2
9174	0.833333	1	1	20	0.213636	281.686	0.3064	4.23077	1.16916	1.20839	0.0445783	0.456771	0.146076	0.0122783	1.15305	1.41944	PR	2014	2014-05-27	17.9198	-66.9319	SW	OPEN	PVMT	DEEP	SW_OPEN_PVMT_DEEP	1	1	1	86962	29	2998.7	29	2998.7	16	5435.1	41	43	0.213636	0.753784	0.71962	75	75	3	3	8	3 to 3	2	4 to 3
9176	0.844444	0.8	0	27	0.120833	142.26	0.2819	4.2	1.18474	0.966715	0	0.61664	0.0826211	0.00620092	1.06086	1.40912	PR	2014	2014-05-30	17.9222	-66.9078	SW	OPEN	PVMT	DEEP	SW_OPEN_PVMT_DEEP	1	1	1	86962	29	2998.7	29	2998.7	16	5435.1	41	42	0.120833	0.715777	0.688835	84	81	4	4	8	4 to 4	2	4 to 4
9178	0.662626	0.977778	17	1	0.55	4746.48	0.2869	4.52222	0.929656	1.18154	0.75783	0.0228385	0.376068	0.206893	1.07967	1.51722	PR	2014	2014-05-28	17.9304	-67.0884	SW	OPEN	AGRF	SHLW	SW_OPEN_AGRF_SHLW	1	1	1	12667	11	1151.5	11	1151.5	6	2111.2	15	22	0.55	0.81586	0.806064	47	39	2	2	8	2 to 2	-6	2 to 2
9187	0.806818	1	10	0	0.452083	3266.39	0.2423	4.09091	1.13196	1.20839	0.445783	0	0.309117	0.142378	0.911831	1.37252	PR	2014	2014-06-13	17.9456	-66.6975	SW	OPEN	PVMT	DEEP	SW_OPEN_PVMT_DEEP	1	1	1	86962	29	2998.7	29	2998.7	16	5435.1	37	42	0.452083	0.74199	0.744398	78	64	4	3	8	3 to 4	-5	3 to 3
9188	0.538095	0.952381	5	22	0.891667	3594.94	0.2819	4.47619	0.754941	1.15085	0.222891	0.502448	0.609687	0.156699	1.06086	1.50178	PR	2014	2014-05-27	17.9484	-66.9032	SW	OPEN	AGRF	SHLW	SW_OPEN_AGRF_SHLW	1	1	1	12667	11	1151.5	11	1151.5	6	2111.2	8	20	0.891667	0.800868	0.791087	53	45	3	2	8	2 to 3	-5	2 to 2
9198	0.419118	1	4	41	0.327083	1952.86	0.2424	4.76471	0.588017	1.20839	0.178313	0.93638	0.223647	0.0851224	0.912208	1.59858	PR	2014	2014-05-20	17.9681	-66.7723	SW	OPEN	AGRF	SHLW	SW_OPEN_AGRF_SHLW	1	1	1	12667	11	1151.5	11	1151.5	6	2111.2	9	12	0.327083	0.770031	0.778033	66	54	3	3	8	3 to 3	3	3 to 3
9154	0.9101	1	20	37	0.779167	1811.9	0.2827	3.33871	1.40858	1.34498	0.788522	0.856067	0.532764	0.0857319	1.22264	1.32499	PR	2014	2014-05-29	17.867	-67.124	SW	OPEN	AGRF	DEEP	SW_OPEN_AGRF_DEEP	1	1	1	13396	7	1913.7	7	1913.7	4	3349	72	87	0.779167	0.928909	0.947983	6	5	1	1	9	1 to 1	-1	1 to 1
9155	0.866667	0.967742	15	40	0.366667	1374.09	0.2748	2.8871	1.34136	1.30159	0.591391	0.925478	0.250712	0.0650164	1.18847	1.14576	PR	2014	2014-05-29	17.872	-67.0763	SW	OPEN	PVMT	DEEP	SW_OPEN_PVMT_DEEP	1	1	1	86962	29	2998.7	29	2998.7	16	5435.1	59	77	0.366667	0.836256	0.840306	36	27	2	2	9	2 to 2	-7	1 to 2
9156	0.904762	1	0	2	0.1375	285.516	0.2952	3.64286	1.40032	1.34498	0	0.0462739	0.0940171	0.0135094	1.2767	1.44569	PR	2014	2014-05-28	17.876	-67.1168	SW	OPEN	AGRF	DEEP	SW_OPEN_AGRF_DEEP	1	1	1	13396	7	1913.7	7	1913.7	4	3349	77	81	0.1375	0.690331	0.649484	93	94	4	4	9	4 to 4	-1	4 to 4
9157	0.816358	0.938272	5	27	0.516667	2279.9	0.3061	3.43827	1.2635	1.26195	0.19713	0.624698	0.353276	0.107875	1.32384	1.3645	PR	2014	2014-05-28	17.8962	-67.0072	SW	OPEN	AGRF	DEEP	SW_OPEN_AGRF_DEEP	1	1	1	13396	7	1913.7	7	1913.7	4	3349	54	62	0.516667	0.797818	0.773279	60	60	3	3	9	3 to 3	-6	3 to 3
9160	0.844367	1	4	29	0.235417	2162.29	0.2997	3.63095	1.30685	1.34498	0.157704	0.670971	0.160969	0.102311	1.29616	1.44096	PR	2014	2014-05-29	17.9018	-67.0699	SW	OPEN	PVMT	DEEP	SW_OPEN_PVMT_DEEP	1	1	1	86962	29	2998.7	29	2998.7	16	5435.1	49	55	0.235417	0.79587	0.775045	61	59	3	3	9	3 to 3	-3	3 to 3
9161	0.844805	0.946429	6	24	0.425	2988.27	0.3061	3.58929	1.30752	1.27293	0.236556	0.555287	0.290598	0.141392	1.32384	1.42443	PR	2014	2014-05-28	17.905	-67.034	SW	OPEN	AGRF	DEEP	SW_OPEN_AGRF_DEEP	1	1	1	13396	7	1913.7	7	1913.7	4	3349	57	61	0.425	0.804668	0.781618	57	57	3	3	9	2 to 3	-5	2 to 3
9162	0.816667	0.9375	6	39	0.120833	176.536	0.3064	4.21875	1.26397	1.26092	0.236556	0.902341	0.0826211	0.00835296	1.32514	1.67424	PR	2014	2014-05-30	17.9044	-66.9287	SW	OPEN	PVMT	DEEP	SW_OPEN_PVMT_DEEP	1	1	1	86962	29	2998.7	29	2998.7	16	5435.1	42	42	0.120833	0.829423	0.811558	40	41	2	2	9	2 to 2	11	2 to 2
9164	0.770936	0.965517	3	23	0.110417	94.6665	0.3064	4.58621	1.1932	1.2986	0.118278	0.53215	0.0754986	0.00447923	1.32514	1.82006	PR	2014	2014-05-30	17.9068	-66.9433	SW	OPEN	PVMT	DEEP	SW_OPEN_PVMT_DEEP	1	1	1	86962	29	2998.7	29	2998.7	16	5435.1	43	43	0.110417	0.781931	0.753746	68	67	3	3	9	3 to 3	7	3 to 3
9165	0.683824	0.941176	10	42	0.172917	115.05	0.284	4.17647	1.05837	1.26586	0.394261	0.971752	0.118234	0.00544368	1.22826	1.65746	PR	2014	2014-05-27	17.9065	-66.916	SW	OPEN	PVMT	DEEP	SW_OPEN_PVMT_DEEP	1	1	1	86962	29	2998.7	29	2998.7	16	5435.1	40	42	0.172917	0.822731	0.817893	46	36	2	2	9	2 to 2	3	2 to 2
9174	0.833333	1	1	20	0.213636	281.686	0.3064	4.23077	1.28977	1.34498	0.0394261	0.462739	0.146076	0.0133282	1.32514	1.67901	PR	2014	2014-05-27	17.9198	-66.9319	SW	OPEN	PVMT	DEEP	SW_OPEN_PVMT_DEEP	1	1	1	86962	29	2998.7	29	2998.7	16	5435.1	41	43	0.213636	0.77371	0.74374	73	73	3	3	9	3 to 3	4	4 to 3
9176	0.844444	0.8	0	27	0.120833	142.26	0.2819	4.2	1.30697	1.07598	0	0.624698	0.0826211	0.00673115	1.21918	1.66679	PR	2014	2014-05-30	17.9222	-66.9078	SW	OPEN	PVMT	DEEP	SW_OPEN_PVMT_DEEP	1	1	1	86962	29	2998.7	29	2998.7	16	5435.1	41	42	0.120833	0.734722	0.712119	84	81	4	4	9	4 to 4	2	4 to 4
9178	0.662626	0.977778	17	1	0.55	4746.48	0.2869	4.52222	1.02556	1.31509	0.670243	0.0231369	0.376068	0.224584	1.2408	1.79467	PR	2014	2014-05-28	17.9304	-67.0884	SW	OPEN	AGRF	SHLW	SW_OPEN_AGRF_SHLW	1	1	1	12667	11	1151.5	11	1151.5	6	2111.2	15	22	0.55	0.81911	0.811611	48	40	2	2	9	2 to 2	-7	2 to 2
9187	0.806818	1	10	0	0.452083	3266.39	0.2423	4.09091	1.24873	1.34498	0.394261	0	0.309117	0.154552	1.04791	1.6235	PR	2014	2014-06-13	17.9456	-66.6975	SW	OPEN	PVMT	DEEP	SW_OPEN_PVMT_DEEP	1	1	1	86962	29	2998.7	29	2998.7	16	5435.1	37	42	0.452083	0.751925	0.758661	80	66	4	3	9	3 to 4	-7	3 to 3
9188	0.538095	0.952381	5	22	0.891667	3594.94	0.2819	4.47619	0.832822	1.28093	0.19713	0.509013	0.609687	0.170098	1.21918	1.7764	PR	2014	2014-05-27	17.9484	-66.9032	SW	OPEN	AGRF	SHLW	SW_OPEN_AGRF_SHLW	1	1	1	12667	11	1151.5	11	1151.5	6	2111.2	8	20	0.891667	0.809913	0.803648	54	45	3	2	9	2 to 3	-6	2 to 2
9198	0.419118	1	4	41	0.327083	1952.86	0.2424	4.76471	0.648678	1.34498	0.157704	0.948615	0.223647	0.0924011	1.04834	1.8909	PR	2014	2014-05-20	17.9681	-66.7723	SW	OPEN	AGRF	SHLW	SW_OPEN_AGRF_SHLW	1	1	1	12667	11	1151.5	11	1151.5	6	2111.2	9	12	0.327083	0.780441	0.793309	70	51	3	2	9	3 to 3	-1	3 to 2
[truncated: 30 more columns]
